# Supplementary material for: Selection and Validation of Appropriate Reference Genes for Quantitative Real-Time PCR Normalization in Staminate and Perfect Flowers of Andromonoecious Taihangia rupestris
Source: Front Plant Sci. 2017 May 19;8:729. doi: 10.3389/fpls.2017.00729 (PMC5437146; doi:10.3389/fpls.2017.00729)
Supplement: Supplementary file 1 [file DataSheet1.XLSX]

## Sheet: Sheet1
Idendified stably expressed gene candidates base on transcriptome data.
#ID	T01_count	T02_count	T03_count	T04_count	Mean	SD	CV Read	E value	NR annotation
c38829.graph_c0	1456	1465	1453	1442	1454	9.48683	0.00652464	0	PREDICTED: ubiquitin fusion degradation protein 1 homolog [Fragaria vesca subsp. vesca]
c36755.graph_c1	1800	1770	1780	1799	1787.25	14.7281	0.00824064	0	PREDICTED: sorting nexin 2B-like [Fragaria vesca subsp. vesca]
c26557.graph_c0	1019	1005	1001	986	1002.75	13.5739	0.0135366	5.10779e-133	PREDICTED: syntaxin-52-like [Fragaria vesca subsp. vesca]
c37551.graph_c1	1707	1757	1706	1696	1716.5	27.453	0.0159936	0	Npepps [Gossypium arboreum]
c37298.graph_c0	4063	4040	4151	3992	4061.5	66.5958	0.0163968	0	PREDICTED: probable methyltransferase PMT7-like [Fragaria vesca subsp. vesca]
c28491.graph_c0	1046	1058	1072	1026	1050.5	19.485	0.0185483	0	PREDICTED: protein furry homolog-like [Fragaria vesca subsp. vesca]
c38328.graph_c0	2373	2354	2456	2387	2392.5	44.441	0.0185751	0	PREDICTED: TMV resistance protein N-like [Pyrus x bretschneideri]
c29239.graph_c0	7638	7593	7931	7741	7725.75	150.203	0.0194419	7.56098e-79	PREDICTED: actin-depolymerizing factor 3-like isoform 1 [Fragaria vesca subsp. vesca]
c34953.graph_c0	1506	1475	1452	1517	1487.5	29.6029	0.0199011	8.24043e-93	PREDICTED: E3 ubiquitin ligase BIG BROTHER-related-like [Fragaria vesca subsp. vesca]
c36102.graph_c0	4235	4124	4311	4294	4241	84.5261	0.0199307	0	PREDICTED: uncharacterized protein At1g04910-like [Fragaria vesca subsp. vesca]
c37373.graph_c0	7915	8135	8368	8076	8123.5	187.653	0.0231	4.4071e-79	PREDICTED: uncharacterized protein LOC101296972 [Fragaria vesca subsp. vesca]
c37730.graph_c0	1505	1499	1514	1438	1489	34.5543	0.0232064	0	PREDICTED: uncharacterized protein LOC101296591 [Fragaria vesca subsp. vesca]
c27538.graph_c0	936	920	969	960	946.25	22.3663	0.0236367	0	PREDICTED: F-box protein At3g54460-like [Fragaria vesca subsp. vesca]
c20758.graph_c0	553	530	553	531	541.75	12.9968	0.0239904	0	PREDICTED: mediator of RNA polymerase II transcription subunit 25-like [Fragaria vesca subsp. vesca]
c36509.graph_c0	5240	4939	5113	5130	5105.5	124.457	0.0243771	3.60269e-162	PREDICTED: uncharacterized protein HI_0077-like [Fragaria vesca subsp. vesca]
c30366.graph_c0	677	679	704	710	692.5	16.9411	0.0244636	0	PREDICTED: zinc finger CCCH domain-containing protein 6-like [Fragaria vesca subsp. vesca]
c38043.graph_c0	2668	2740	2835	2713	2739	70.5549	0.0257594	3.29039e-92	PREDICTED: chitin elicitor receptor kinase 1-like, partial [Malus domestica]
c20111.graph_c0	582	556	564	548	562.5	14.5488	0.0258645	2.13125e-113	PREDICTED: peptidyl-prolyl cis-trans isomerase CYP21-3, mitochondrial-like [Fragaria vesca subsp. vesca]
c38274.graph_c0	2719	2718	2712	2577	2681.5	69.7352	0.026006	0	PREDICTED: xaa-Pro dipeptidase-like [Fragaria vesca subsp. vesca]
c36975.graph_c0	1569	1536	1567	1634	1576.5	41.2028	0.0261356	0	hypothetical protein PRUPE_ppa003758mg [Prunus persica]
c32697.graph_c0	1888	1900	1997	1964	1937.25	51.9575	0.0268202	0	PREDICTED: LOW QUALITY PROTEIN: CBS domain-containing protein CBSCBSPB3-like [Fragaria vesca subsp. vesca]
c15521.graph_c0	497	526	500	500	505.75	13.5739	0.0268391	2.8962e-135	hypothetical protein PRUPE_ppa010592mg [Prunus persica]
c9077.graph_c0	4777	4487	4583	4678	4631.25	124.586	0.0269011	4.17248e-174	PREDICTED: succinate dehydrogenase [ubiquinone] iron-sulfur subunit 2, mitochondrial-like [Fragaria vesca subsp. vesca]
c37425.graph_c0	692	671	703	716	695.5	19.0526	0.027394	1.36914e-161	PREDICTED: uncharacterized protein LOC101310079 [Fragaria vesca subsp. vesca]
c15318.graph_c0	958	925	975	920	944.5	26.4134	0.0279655	0	PREDICTED: WD repeat-containing protein 48 homolog [Fragaria vesca subsp. vesca]
c26797.graph_c0	1016	965	955	963	974.75	27.8373	0.0285584	2.81037e-124	PREDICTED: uncharacterized protein LOC101299383 [Fragaria vesca subsp. vesca]
c26409.graph_c0	2361	2487	2326	2404	2394.5	69.4286	0.028995	2.95124e-123	PREDICTED: somatic embryogenesis receptor kinase 2 [Prunus mume]
c38280.graph_c0	661	653	656	696	666.5	19.9416	0.0299199	1.55493e-158	PREDICTED: pre-mRNA-splicing factor SYF1-like [Fragaria vesca subsp. vesca]
c37414.graph_c0	6180	6581	6402	6615	6444.5	199.557	0.0309655	0	PREDICTED: serine carboxypeptidase II-3-like [Fragaria vesca subsp. vesca]
c32869.graph_c0	648	651	650	610	639.75	19.8725	0.0310629	0	PREDICTED: calmodulin-binding transcription activator 4-like [Fragaria vesca subsp. vesca]
c34246.graph_c0	1042	1047	1114	1079	1070.5	33.3117	0.0311179	0	PREDICTED: uncharacterized protein LOC101302396 [Fragaria vesca subsp. vesca]
c30102.graph_c0	767	726	712	737	735.5	23.3595	0.03176	0	PREDICTED: transmembrane protein 184A-like [Fragaria vesca subsp. vesca]
c37864.graph_c1	1948	1931	1995	2073	1986.75	63.5525	0.0319882	0	putative SPINDLY protein [Rosa lucieae]
c35337.graph_c0	2229	2224	2087	2232	2193	70.7437	0.0322589	0	PREDICTED: uncharacterized protein LOC101301199 [Fragaria vesca subsp. vesca]
c11045.graph_c0	941	988	932	917	944.5	30.6431	0.0324437	0	PREDICTED: uncharacterized protein LOC101306886 [Fragaria vesca subsp. vesca]
c30239.graph_c0	665	669	643	696	668.25	21.7466	0.0325427	0	PREDICTED: uncharacterized protein LOC101292525 [Fragaria vesca subsp. vesca]
c38435.graph_c0	3949	4112	3799	3914	3943.5	129.323	0.0327939	0	polyubiquitin (ubq10) [Arabidopsis thaliana]
c36942.graph_c4	1160	1147	1144	1226	1169.25	38.4654	0.0328975	1.36678e-164	PREDICTED: uncharacterized protein LOC101309618 [Fragaria vesca subsp. vesca]
c37794.graph_c0	887	930	865	919	900.25	29.7475	0.0330437	0	hypothetical protein PRUPE_ppa000363mg [Prunus persica]
c37387.graph_c0	1628	1652	1678	1553	1627.75	53.854	0.0330849	0	PREDICTED: uncharacterized protein LOC101315408 [Fragaria vesca subsp. vesca]
c38076.graph_c0	2753	2601	2587	2741	2670.5	88.6548	0.0331978	0	PREDICTED: DNA gyrase subunit B, chloroplastic/mitochondrial-like [Fragaria vesca subsp. vesca]
c27731.graph_c0	1084	1138	1053	1072	1086.75	36.4726	0.0335612	0	hypothetical protein PRUPE_ppa009146mg [Prunus persica]
c36353.graph_c1	1373	1379	1360	1464	1394	47.3357	0.0339567	0	PREDICTED: uncharacterized protein LOC101297148 [Fragaria vesca subsp. vesca]
c34394.graph_c0	1063	1042	1035	1115	1063.75	36.179	0.0340108	0	PREDICTED: splicing factor U2af large subunit B-like [Fragaria vesca subsp. vesca]
c36584.graph_c0	3162	3097	3081	3317	3164.25	107.689	0.034033	0	PREDICTED: ubiquitin-activating enzyme E1 2-like [Fragaria vesca subsp. vesca]
c33929.graph_c0	1754	1895	1813	1873	1833.75	63.4632	0.0346084	0	PREDICTED: peptide-N(4)-(N-acetyl-beta-glucosaminyl)asparagine amidase-like [Fragaria vesca subsp. vesca]
c38592.graph_c0	844	845	852	908	862.25	30.7069	0.0356126	1.13573e-96	PREDICTED: pleckstrin homology domain-containing protein 1-like [Fragaria vesca subsp. vesca]
c8963.graph_c0	925	906	852	911	898.5	32.026	0.0356439	5.14299e-129	PREDICTED: syntaxin-22-like [Fragaria vesca subsp. vesca]
c27353.graph_c0	856	835	805	791	821.75	29.2959	0.0356506	0	PREDICTED: uncharacterized protein LOC101301352 [Fragaria vesca subsp. vesca]
c19898.graph_c0	725	751	706	765	736.75	26.3613	0.0357805	0	PREDICTED: vacuolar protein sorting-associated protein 45 homolog isoform X1 [Pyrus x bretschneideri]
c35176.graph_c0	646	695	680	700	680.25	24.3636	0.0358156	8.11288e-179	PREDICTED: D-glycerate 3-kinase, chloroplastic-like [Fragaria vesca subsp. vesca]
c38442.graph_c0	4719	4825	4984	5120	4912	176.32	0.0358957	5.59973e-70	PREDICTED: uncharacterized protein LOC101302075 [Fragaria vesca subsp. vesca]
c21275.graph_c0	1009	970	933	940	963	34.6121	0.035942	1.09087e-136	PREDICTED: uncharacterized protein LOC101308915 [Fragaria vesca subsp. vesca]
c24297.graph_c0	547	566	523	528	541	19.6129	0.0362531	7.13394e-61	PREDICTED: transcription elongation factor B polypeptide 1-like [Fragaria vesca subsp. vesca]
c36988.graph_c0	1602	1471	1570	1532	1543.75	56.3109	0.0364767	0	PREDICTED: TATA-binding protein-associated factor 172-like [Fragaria vesca subsp. vesca]
c30722.graph_c0	1151	1236	1213	1254	1213.5	44.9184	0.0370156	1.77732e-121	PREDICTED: uncharacterized protein LOC101296057 [Fragaria vesca subsp. vesca]
c38440.graph_c0	4164	4220	4425	4501	4327.5	161.139	0.037236	1.65493e-72	PREDICTED: polyubiquitin-like [Citrus sinensis]
c37825.graph_c0	1480	1376	1379	1372	1401.75	52.2454	0.0372716	0	PREDICTED: uncharacterized protein LOC101293086 [Fragaria vesca subsp. vesca]
c36192.graph_c0	2696	2832	2908	2932	2842	106.258	0.0373883	0	PREDICTED: uncharacterized WD repeat-containing protein C2A9.03-like [Fragaria vesca subsp. vesca]
c37812.graph_c1	560	525	541	514	535	20.0167	0.0374143	0	PREDICTED: protein ELC-like [Fragaria vesca subsp. vesca]
c38232.graph_c0	3142	3059	3068	3313	3145.5	117.696	0.0374172	0	PREDICTED: ubiquitin carboxyl-terminal hydrolase 12-like [Fragaria vesca subsp. vesca]
c24207.graph_c0	527	493	521	539	520	19.4936	0.0374877	2.4733e-151	PREDICTED: uncharacterized protein LOC101301812 [Fragaria vesca subsp. vesca]
c29659.graph_c1	1528	1618	1507	1621	1568.5	59.5231	0.0379491	0	PREDICTED: transmembrane protein 87B-like [Fragaria vesca subsp. vesca]
c17924.graph_c0	684	658	629	681	663	25.4689	0.0384147	0	PREDICTED: uncharacterized protein LOC101296641 [Fragaria vesca subsp. vesca]
c37350.graph_c0	1148	1124	1048	1113	1108.25	42.7424	0.0385675	0	PREDICTED: uncharacterized protein LOC103413885 [Malus domestica]
c25561.graph_c0	1626	1535	1673	1562	1599	62.3699	0.0390055	4.49222e-131	hypothetical protein PRUPE_ppa009876mg [Prunus persica]
c37662.graph_c0	2738	2750	2870	2976	2833.5	112.147	0.039579	0	PREDICTED: uncharacterized protein LOC101314850 [Fragaria vesca subsp. vesca]
c9228.graph_c0	2837	2919	2820	3074	2912.5	116.019	0.0398347	0	PREDICTED: malate dehydrogenase, glyoxysomal-like [Fragaria vesca subsp. vesca]
c37537.graph_c0	1604	1584	1465	1576	1557.25	62.6172	0.0402101	0	PREDICTED: bifunctional purine biosynthesis protein PurH-like [Fragaria vesca subsp. vesca]
c9010.graph_c0	2819	2988	2748	2741	2824	114.871	0.0406767	0	PREDICTED: thiosulfate/3-mercaptopyruvate sulfurtransferase 1, mitochondrial-like [Fragaria vesca subsp. vesca]
c30130.graph_c0	1313	1290	1386	1261	1312.5	53.4197	0.0407007	1.21727e-65	PREDICTED: uncharacterized protein At2g38710-like isoform 1 [Fragaria vesca subsp. vesca]
c37944.graph_c0	549	546	503	545	535.75	21.8994	0.0408761	0	PREDICTED: uncharacterized protein Cbei_0202-like [Fragaria vesca subsp. vesca]
c37521.graph_c0	1884	1910	2009	2054	1964.25	80.5	0.0409826	4.24463e-103	PREDICTED: uncharacterized protein At1g01500-like [Pyrus x bretschneideri]
c28962.graph_c0	1073	1061	1162	1102	1099.5	45.0814	0.0410017	0	hypothetical protein M569_06111, partial [Genlisea aurea]
c34088.graph_c0	1783	1790	1644	1694	1727.75	70.9008	0.0410365	0	PREDICTED: uncharacterized protein LOC101304763 [Fragaria vesca subsp. vesca]
c32023.graph_c0	513	501	532	550	524	21.5252	0.0410786	0	PREDICTED: chaperone protein ClpB1-like [Fragaria vesca subsp. vesca]
c37966.graph_c0	2134	2184	2025	2231	2143.5	88.3723	0.041228	0	PREDICTED: probable histone-lysine N-methyltransferase, H3 lysine-9 specific SUVH9-like [Fragaria vesca subsp. vesca]
c31131.graph_c0	631	626	576	602	608.75	25.2372	0.0414574	0	PREDICTED: sorting nexin 2A-like [Fragaria vesca subsp. vesca]
c38003.graph_c1	2573	2566	2437	2703	2569.75	108.632	0.0422734	1.90232e-62	PREDICTED: hypersensitive-induced response protein 1-like [Fragaria vesca subsp. vesca]
c28365.graph_c0	806	760	809	843	804.5	34.0832	0.0423657	0	PREDICTED: uncharacterized protein At4g26450-like [Fragaria vesca subsp. vesca]
c28805.graph_c0	1850	1755	1670	1737	1753	74.2922	0.04238	0	PREDICTED: aminoacylase-1-like [Fragaria vesca subsp. vesca]
c30630.graph_c0	1052	1049	1141	1049	1072.75	45.522	0.0424348	0	PREDICTED: lactation elevated protein 1-like [Fragaria vesca subsp. vesca]
c36815.graph_c0	1330	1408	1311	1431	1370	58.4409	0.0426576	0	PREDICTED: uncharacterized protein LOC101293041 [Fragaria vesca subsp. vesca]
c14637.graph_c0	515	557	505	525	525.5	22.5315	0.0428762	2.25516e-110	PREDICTED: mediator of RNA polymerase II transcription subunit 10b-like isoform 2 [Fragaria vesca subsp. vesca]
c36958.graph_c0	3473	3554	3720	3358	3526.25	152.154	0.043149	0	PREDICTED: topless-related protein 4-like [Fragaria vesca subsp. vesca]
c22252.graph_c0	754	781	769	832	784	33.8526	0.0431794	0	PREDICTED: WD repeat-containing protein 44-like [Fragaria vesca subsp. vesca]
c35860.graph_c0	766	848	830	819	815.75	35.255	0.0432179	0	PREDICTED: mitogen-activated protein kinase homolog NTF6-like [Fragaria vesca subsp. vesca]
c36418.graph_c0	857	812	785	858	828	35.805	0.0432428	0	PREDICTED: THO complex subunit 2-like [Fragaria vesca subsp. vesca]
c25450.graph_c0	1367	1324	1360	1465	1379	60.349	0.0437629	0	PREDICTED: importin subunit beta-1-like [Fragaria vesca subsp. vesca]
c24267.graph_c0	1652	1684	1679	1819	1708.5	74.9956	0.0438956	0	PREDICTED: pre-mRNA-processing factor 39-like [Fragaria vesca subsp. vesca]
c36504.graph_c0	1008	952	1038	950	987	43.3436	0.0439145	0	PREDICTED: uncharacterized protein LOC101294206 [Fragaria vesca subsp. vesca]
c31475.graph_c0	1317	1422	1375	1459	1393.25	61.3643	0.044044	1.58018e-60	PREDICTED: uncharacterized protein LOC101305336 [Fragaria vesca subsp. vesca]
c27070.graph_c0	1022	950	1056	1022	1012.5	44.643	0.0440919	0	PREDICTED: probable hydroxyacylglutathione hydrolase 2, chloroplast-like [Fragaria vesca subsp. vesca]
c37343.graph_c1	2049	1910	1890	2052	1975.25	87.2826	0.0441881	0	PREDICTED: uncharacterized protein LOC101303919 [Fragaria vesca subsp. vesca]
c35532.graph_c0	1506	1499	1641	1506	1538	68.7459	0.0446983	0	PREDICTED: exocyst complex component 2-like [Fragaria vesca subsp. vesca]
c33111.graph_c0	516	560	508	541	531.25	23.768	0.0447397	2.14993e-66	PREDICTED: uncharacterized protein LOC103324043 [Prunus mume]
c24096.graph_c0	515	558	555	573	550.25	24.7841	0.0450415	5.43647e-174	PREDICTED: E3 ubiquitin-protein ligase SIS3-like [Fragaria vesca subsp. vesca]
c35646.graph_c0	895	979	980	921	943.75	42.6253	0.0451659	1.97692e-95	PREDICTED: uncharacterized protein LOC101315374 [Fragaria vesca subsp. vesca]
c8951.graph_c0	776	847	781	769	793.25	36.1697	0.0455969	0	PREDICTED: transmembrane protein 120B-like [Fragaria vesca subsp. vesca]
c38056.graph_c0	4397	4480	4310	4782	4492.25	205.258	0.0456916	0	PREDICTED: receptor-like protein kinase HSL1-like [Fragaria vesca subsp. vesca]
c36941.graph_c0	672	707	657	726	690.5	31.607	0.045774	0	PREDICTED: probable ubiquitin-like-specific protease 2B-like [Fragaria vesca subsp. vesca]
c10672.graph_c0	721	690	646	674	682.75	31.3196	0.0458727	0	PREDICTED: 60S ribosomal export protein NMD3-like [Fragaria vesca subsp. vesca]
c37344.graph_c0	666	727	723	741	714.25	33.0794	0.0463135	0	PREDICTED: uncharacterized protein LOC101294045 [Fragaria vesca subsp. vesca]
c35307.graph_c0	2009	1869	1798	1907	1895.75	87.9825	0.0464104	0	PREDICTED: protease Do-like 7-like [Fragaria vesca subsp. vesca]
c29918.graph_c0	987	887	923	908	926.25	43.1074	0.0465397	1.89537e-139	PREDICTED: serine/threonine-protein kinase AFC1-like [Fragaria vesca subsp. vesca]
c25180.graph_c0	566	539	603	563	567.75	26.4244	0.0465424	4.70998e-105	PREDICTED: heme-binding protein 2-like [Malus domestica]
c10378.graph_c0	851	825	916	841	858.25	39.9614	0.0465615	0	PREDICTED: uncharacterized protein LOC103330891 [Prunus mume]
c38662.graph_c0	2427	2720	2563	2582	2573	119.869	0.0465874	0	PREDICTED: cysteine synthase-like [Fragaria vesca subsp. vesca]
c30037.graph_c0	478	524	530	523	513.75	24.033	0.0467795	5.60004e-146	PREDICTED: E3 ubiquitin-protein ligase RING1-like isoform 1 [Fragaria vesca subsp. vesca]
c28529.graph_c0	680	683	648	726	684.25	32.0247	0.0468027	0	PREDICTED: symplekin-like isoform X3 [Malus domestica]
c38070.graph_c0	3076	3030	2776	2882	2941	137.661	0.0468077	4.77272e-146	PREDICTED: ubiquitin-conjugating enzyme E2 32-like [Fragaria vesca subsp. vesca]
c33269.graph_c0	1244	1313	1192	1190	1234.75	57.8468	0.046849	1.62787e-180	PREDICTED: putative DNA repair protein RAD23-3-like [Fragaria vesca subsp. vesca]
c30740.graph_c0	776	868	829	809	820.5	38.4751	0.0468923	0	PREDICTED: BTB/POZ domain-containing protein At2g13690-like [Fragaria vesca subsp. vesca]
c9344.graph_c0	831	760	846	800	809.25	38.0121	0.046972	0	PREDICTED: uncharacterized protein LOC101308350 [Fragaria vesca subsp. vesca]
c37681.graph_c1	967	994	906	903	942.5	45.2585	0.0480196	0	PREDICTED: LOW QUALITY PROTEIN: bifunctional dethiobiotin synthetase/7,8-diamino-pelargonic acid aminotransferase, mitochondrial-like [Fragaria vesca subsp. vesca]
c36839.graph_c0	793	783	821	731	782	37.6121	0.0480973	0	PREDICTED: protein CYPRO4-like [Fragaria vesca subsp. vesca]
c20874.graph_c0	1601	1573	1609	1749	1633	78.8585	0.0482906	0	PREDICTED: sorting nexin 1-like [Fragaria vesca subsp. vesca]
c35837.graph_c0	5088	5248	5569	4989	5223.5	253.851	0.0485979	0	PREDICTED: F-box protein At4g00755-like [Fragaria vesca subsp. vesca]
c32035.graph_c0	626	680	704	674	671	32.6803	0.0487038	0	PREDICTED: GDT1-like protein 2, chloroplastic-like [Fragaria vesca subsp. vesca]
c38369.graph_c0	547	544	520	585	549	26.8701	0.0489436	0	PREDICTED: TMV resistance protein N-like [Pyrus x bretschneideri]
c14564.graph_c0	1256	1142	1178	1127	1175.75	57.6216	0.0490084	2.51476e-144	PREDICTED: uncharacterized protein LOC101314425 [Fragaria vesca subsp. vesca]
c14237.graph_c0	1039	1030	975	1099	1035.75	50.7765	0.0490239	0	PREDICTED: U4/U6 small nuclear ribonucleoprotein PRP4-like protein-like [Fragaria vesca subsp. vesca]
c37893.graph_c1	2435	2637	2745	2606	2605.75	128.482	0.049307	1.10058e-103	PREDICTED: 31 kDa ribonucleoprotein, chloroplastic-like [Fragaria vesca subsp. vesca]
c9315.graph_c0	542	560	530	593	556.25	27.4272	0.0493073	0	PREDICTED: ubiquitin carboxyl-terminal hydrolase 3-like [Fragaria vesca subsp. vesca]
c38609.graph_c0	1341	1416	1361	1496	1403.5	69.3421	0.0494066	0	PREDICTED: programmed cell death protein 2-like [Fragaria vesca subsp. vesca]
c37184.graph_c0	812	862	891	911	869	42.9961	0.0494777	0	PREDICTED: gamma-tubulin complex component 3 [Prunus mume]
c34514.graph_c0	1798	1777	1979	1829	1845.75	91.3651	0.0495003	0	PREDICTED: translocation protein sec62-like [Fragaria vesca subsp. vesca]
c9057.graph_c0	1738	1745	1632	1843	1739.5	86.2187	0.0495652	7.8594e-59	PREDICTED: ubiquitin-fold modifier 1 [Malus domestica]
c33048.graph_c0	552	501	527	496	519	25.8586	0.0498239	0	PREDICTED: uncharacterized protein At2g33490-like [Fragaria vesca subsp. vesca]
c20405.graph_c0	532	533	499	564	532	26.5456	0.0498977	0	PREDICTED: uncharacterized protein LOC101312175 [Fragaria vesca subsp. vesca]
c38293.graph_c0	474	489	526	521	502.5	25.0932	0.0499366	0	PREDICTED: WPP domain-associated protein-like [Fragaria vesca subsp. vesca]
c38209.graph_c0	1113	1073	1198	1087	1117.75	56.0082	0.050108	4.75452e-176	PREDICTED: uncharacterized protein LOC101301884 [Fragaria vesca subsp. vesca]
c29455.graph_c0	7857	7472	7047	7128	7376	369.83	0.0501396	8.40901e-133	PREDICTED: endo-1,3;1,4-beta-D-glucanase-like [Fragaria vesca subsp. vesca]
c9918.graph_c0	2389	2405	2184	2450	2357	118.189	0.0501439	0	Mov34/MPN/PAD-1 family protein [Theobroma cacao]
c16292.graph_c0	4667	4877	4628	4315	4621.75	231.901	0.0501761	8.9549e-90	PREDICTED: calmodulin-7 isoform X1 [Vitis vinifera]
c35276.graph_c0	2242	2231	2482	2351	2326.5	116.963	0.0502742	0	PREDICTED: lanC-like protein 2-like [Fragaria vesca subsp. vesca]
c16261.graph_c0	1395	1290	1383	1260	1332	67.1267	0.0503955	5.63052e-56	PREDICTED: PRA1 family protein B4-like [Fragaria vesca subsp. vesca]
c38339.graph_c2	697	625	684	696	675.5	34.1809	0.0506009	0	PREDICTED: uncharacterized protein LOC101298033 [Fragaria vesca subsp. vesca]
c36787.graph_c1	731	709	796	731	741.75	37.6242	0.0507236	0	PREDICTED: peroxisome biogenesis protein 1-like [Fragaria vesca subsp. vesca]
c15491.graph_c0	854	852	908	946	890	45.4606	0.0510793	0	PREDICTED: SNARE-interacting protein KEULE-like [Fragaria vesca subsp. vesca]
c38119.graph_c1	2121	2051	2218	2305	2173.75	111.108	0.0511134	0	PREDICTED: serine/threonine-protein phosphatase BSL3-like [Fragaria vesca subsp. vesca]
c9264.graph_c0	787	872	883	863	851.25	43.6071	0.0512272	3.42199e-79	PREDICTED: uncharacterized protein LOC101312037 [Fragaria vesca subsp. vesca]
c37605.graph_c0	2431	2146	2286	2323	2296.5	117.69	0.0512477	0	PREDICTED: mediator of RNA polymerase II transcription subunit 33A-like isoform X2 [Pyrus x bretschneideri]
c38536.graph_c0	2798	3152	2964	2882	2949	151.354	0.0513238	2.55718e-66	PREDICTED: macrophage migration inhibitory factor homolog isoform 2 [Fragaria vesca subsp. vesca]
c36346.graph_c1	1387	1503	1572	1483	1486.25	76.3648	0.0513809	3.03948e-54	PREDICTED: protein decapping 5-like [Fragaria vesca subsp. vesca]
c34947.graph_c0	3029	3020	3034	3347	3107.5	159.772	0.0514149	0	PREDICTED: importin subunit alpha-1-like [Fragaria vesca subsp. vesca]
c37853.graph_c0	1036	993	1024	922	993.75	51.1493	0.051471	0	PREDICTED: ATP-dependent zinc metalloprotease FTSH 11, chloroplastic/mitochondrial-like [Fragaria vesca subsp. vesca]
c38295.graph_c0	5473	5872	5203	5384	5483	282.62	0.0515448	0	PREDICTED: F-box/LRR-repeat protein 15-like [Fragaria vesca subsp. vesca]
c8985.graph_c0	1940	2020	1898	2132	1997.5	102.961	0.051545	5.04241e-77	PREDICTED: RING-box protein 1a-like [Fragaria vesca subsp. vesca]
c36074.graph_c0	859	879	787	880	851.25	43.9118	0.0515851	9.31817e-96	PREDICTED: probable glycerol-3-phosphate dehydrogenase [NAD(+)] 2, cytosolic-like [Fragaria vesca subsp. vesca]
c27628.graph_c0	631	563	577	609	595	30.7679	0.0517108	0	PREDICTED: transmembrane E3 ubiquitin-protein ligase 1-like [Fragaria vesca subsp. vesca]
c38652.graph_c0	2383	2357	2578	2285	2400.75	125.226	0.0521613	1.84731e-175	PREDICTED: V-type proton ATPase subunit D-like [Fragaria vesca subsp. vesca]
c31909.graph_c0	2199	2042	1975	2185	2100.25	109.567	0.0521685	4.32696e-150	PREDICTED: uncharacterized protein LOC101308594 [Fragaria vesca subsp. vesca]
c20565.graph_c0	692	707	740	778	729.25	38.187	0.0523648	0	PREDICTED: cysteine desulfurase 2, chloroplastic-like [Fragaria vesca subsp. vesca]
c37930.graph_c0	676	671	649	734	682.5	36.2813	0.0531594	0	PREDICTED: putative copper-transporting ATPase HMA5-like [Fragaria vesca subsp. vesca]
c30564.graph_c0	1330	1184	1198	1245	1239.25	65.8856	0.0531657	5.01448e-99	PREDICTED: uncharacterized protein LOC101293710 [Fragaria vesca subsp. vesca]
c31164.graph_c0	525	477	536	533	517.75	27.5605	0.0532314	5.18268e-177	PREDICTED: uncharacterized protein LOC101296910 [Fragaria vesca subsp. vesca]
c29673.graph_c0	822	834	924	852	858	45.6946	0.0532572	0	PREDICTED: probable MYST-like histone acetyltransferase 1-like [Fragaria vesca subsp. vesca]
c28899.graph_c0	660	608	584	637	622.25	33.2102	0.0533711	0	PREDICTED: mRNA-capping enzyme-like [Fragaria vesca subsp. vesca]
c38978.graph_c1	971	1037	1060	1105	1043.25	55.8353	0.0535206	0	PREDICTED: uncharacterized protein LOC101299519 [Fragaria vesca subsp. vesca]
c36580.graph_c1	1470	1512	1355	1370	1426.75	76.391	0.053542	2.34242e-142	PREDICTED: chaperone protein dnaJ 49-like isoform 1 [Fragaria vesca subsp. vesca]
c33108.graph_c0	899	892	798	875	866	46.4399	0.0536258	3.22481e-56	PREDICTED: uncharacterized protein LOC101296128 [Fragaria vesca subsp. vesca]
c37561.graph_c1	11520	11180	10215	11408	11080.8	594.252	0.0536292	0	PREDICTED: pentatricopeptide repeat-containing protein At3g26782, mitochondrial-like [Fragaria vesca subsp. vesca]
c35660.graph_c0	996	1090	1047	1130	1065.75	57.5406	0.0539907	0	PREDICTED: pre-mRNA-processing protein 40A-like [Fragaria vesca subsp. vesca]
c14597.graph_c0	740	650	713	710	703.25	37.977	0.0540021	9.00176e-138	PREDICTED: uncharacterized protein LOC101291280 [Fragaria vesca subsp. vesca]
c33575.graph_c0	681	747	675	664	691.75	37.5	0.0542103	0	PREDICTED: ubiquitin carboxyl-terminal hydrolase 18-like [Fragaria vesca subsp. vesca]
c37084.graph_c0	1032	1123	1026	990	1042.75	56.6238	0.0543023	1.22582e-65	PREDICTED: uncharacterized protein LOC101294595 [Fragaria vesca subsp. vesca]
c21385.graph_c0	1333	1208	1369	1340	1312.5	71.3886	0.0543913	0	PREDICTED: sodium/hydrogen exchanger 2-like [Fragaria vesca subsp. vesca]
c37224.graph_c0	873	830	848	939	872.5	47.7109	0.054683	0	PREDICTED: nodulation-signaling pathway 2 protein-like [Fragaria vesca subsp. vesca]
c8889.graph_c0	908	934	833	942	904.25	49.6681	0.0549274	5.64567e-105	PREDICTED: selT-like protein-like [Fragaria vesca subsp. vesca]
c29759.graph_c0	546	524	557	597	556	30.5832	0.0550058	1.29626e-96	PREDICTED: uncharacterized protein LOC101301329 isoform 1 [Fragaria vesca subsp. vesca]
c8901.graph_c0	1431	1394	1302	1274	1350.25	74.3343	0.0550522	0	PREDICTED: dicarboxylate transporter 2.1, chloroplastic-like [Fragaria vesca subsp. vesca]
c33927.graph_c0	3109	2848	2724	2919	2900	160.958	0.0555026	0	PREDICTED: uncharacterized protein LOC101300206 [Fragaria vesca subsp. vesca]
c31557.graph_c0	1854	1654	1648	1738	1723.5	96.2133	0.0558244	0	PREDICTED: protein transport protein Sec24-like At4g32640-like [Fragaria vesca subsp. vesca]
c14792.graph_c0	757	716	820	768	765.25	42.8126	0.0559459	0	PREDICTED: protoheme IX farnesyltransferase, mitochondrial-like [Fragaria vesca subsp. vesca]
c38300.graph_c0	1607	1658	1452	1598	1578.75	88.5339	0.0560785	0	PREDICTED: uncharacterized protein At4g19900-like [Fragaria vesca subsp. vesca]
c35158.graph_c0	502	516	471	539	507	28.4371	0.0560889	0	PREDICTED: nucleolar protein 10-like [Fragaria vesca subsp. vesca]
c38344.graph_c0	2309	2277	2032	2223	2210.25	124.02	0.0561112	8.95664e-124	PREDICTED: exportin-1-like [Fragaria vesca subsp. vesca]
c30775.graph_c0	823	821	924	864	858	48.2563	0.0562427	0	PREDICTED: E3 UFM1-protein ligase 1 homolog [Fragaria vesca subsp. vesca]
c27050.graph_c0	1059	940	974	1044	1004.25	56.6296	0.05639	0	PREDICTED: serine/threonine-protein phosphatase 6 regulatory subunit 3-like [Fragaria vesca subsp. vesca]
c38913.graph_c0	865	958	932	990	936.25	53.0935	0.0567086	0	PREDICTED: ubiquitin-activating enzyme E1 1-like [Fragaria vesca subsp. vesca]
c24419.graph_c0	970	986	960	1084	1000	57.0146	0.0570146	0	PREDICTED: dynamin-like protein ARC5 isoform X1 [Pyrus x bretschneideri]
c38526.graph_c0	2092	1903	2175	2005	2043.75	116.714	0.057108	6.11806e-104	uncharacterized protein LOC100499741 [Glycine max]
c14979.graph_c0	1162	1245	1106	1245	1189.5	68.0417	0.0572019	0	PREDICTED: protein disulfide isomerase-like 5-2-like isoform 1 [Fragaria vesca subsp. vesca]
c29098.graph_c0	509	502	499	562	518	29.6311	0.0572028	0	PREDICTED: protein CPR-5-like [Prunus mume]
c28048.graph_c0	755	841	801	743	785	44.9296	0.0572351	2.31107e-148	PREDICTED: pyridoxal biosynthesis protein PDX2 isoform X2 [Prunus mume]
c21060.graph_c0	653	586	584	637	615	35.2609	0.0573348	0	PREDICTED: uncharacterized protein LOC101309929 [Fragaria vesca subsp. vesca]
c37509.graph_c0	1705	1674	1641	1494	1628.5	93.397	0.0573516	1.1796e-165	PREDICTED: 3-dehydroquinate synthase-like [Fragaria vesca subsp. vesca]
c38111.graph_c1	1635	1522	1440	1464	1515.25	86.9382	0.0573755	0	PREDICTED: uncharacterized protein LOC101312456 [Fragaria vesca subsp. vesca]
c16327.graph_c0	4789	5432	4874	5140	5058.75	290.296	0.0573849	2.39083e-72	RecName: Full=Profilin; AltName: Full=Allergen Pyr c 3; AltName: Allergen=Pyr c 4 [Pyrus communis]
c38922.graph_c0	616	575	649	579	604.75	34.7982	0.0575415	7.59213e-138	PREDICTED: ras-related protein RABF1-like [Fragaria vesca subsp. vesca]
c36538.graph_c0	1124	1127	1176	1023	1112.5	64.2521	0.0577547	0	PREDICTED: beclin-1-like protein-like [Fragaria vesca subsp. vesca]
c31545.graph_c0	1248	1174	1340	1309	1267.75	73.2592	0.0577868	0	PREDICTED: uncharacterized protein LOC101309657 [Fragaria vesca subsp. vesca]
c37621.graph_c1	3142	2916	2734	3003	2948.75	170.762	0.0579099	1.97303e-156	PREDICTED: ethylene-responsive transcription factor WRI1-like [Fragaria vesca subsp. vesca]
c25591.graph_c0	1564	1651	1476	1457	1537	89.1553	0.058006	1.92474e-60	PREDICTED: uncharacterized protein LOC101314998 [Fragaria vesca subsp. vesca]
c35045.graph_c0	2569	2562	2686	2895	2678	155.446	0.0580454	2.3892e-127	PREDICTED: ER lumen protein retaining receptor-like [Fragaria vesca subsp. vesca]
c30439.graph_c0	594	623	612	545	593.5	34.4722	0.0580829	1.21286e-128	PREDICTED: nudix hydrolase 15, mitochondrial isoform X1 [Prunus mume]
c35716.graph_c0	933	852	827	919	882.75	51.2925	0.0581053	1.11476e-153	PREDICTED: uncharacterized protein LOC101293946 [Fragaria vesca subsp. vesca]
c38880.graph_c0	776	765	848	856	811.25	47.3806	0.0584044	9.20185e-148	PREDICTED: uncharacterized protein LOC101295742 [Fragaria vesca subsp. vesca]
c35896.graph_c0	1559	1620	1517	1733	1607.25	93.8949	0.0584196	0	PREDICTED: FACT complex subunit SSRP1-like [Fragaria vesca subsp. vesca]
c8804.graph_c0	1719	1760	1611	1856	1736.5	101.471	0.0584341	0	PREDICTED: GTPase-activating protein gyp7-like [Fragaria vesca subsp. vesca]
c20493.graph_c0	679	635	701	731	686.5	40.4104	0.0588644	2.35428e-107	PREDICTED: uncharacterized protein LOC103337315 [Prunus mume]
c31958.graph_c0	576	508	550	515	537.25	31.7004	0.059005	0	PREDICTED: cyclin-dependent kinase E-1 [Prunus mume]
c37359.graph_c0	1334	1297	1476	1422	1382.25	81.5777	0.059018	7.41356e-92	PREDICTED: protein phosphatase 2C 29-like [Fragaria vesca subsp. vesca]
c37993.graph_c0	1380	1468	1491	1593	1483	87.5557	0.0590396	0	PREDICTED: tetratricopeptide repeat protein 7B-like [Fragaria vesca subsp. vesca]
c34458.graph_c0	553	507	582	530	543	32.0728	0.059066	0	PREDICTED: uncharacterized protein LOC101296292 [Fragaria vesca subsp. vesca]
c38585.graph_c0	2366	2303	2406	2100	2293.75	135.947	0.0592684	0	PREDICTED: uncharacterized protein LOC101295945 [Fragaria vesca subsp. vesca]
c32833.graph_c1	859	886	785	794	831	49.3086	0.0593364	4.7503e-99	PREDICTED: 3-isopropylmalate dehydratase small subunit-like [Fragaria vesca subsp. vesca]
c38452.graph_c0	3831	4231	3961	4364	4096.75	243.924	0.0595409	3.86729e-92	histone H3, partial [Zea mays]
c8981.graph_c0	1820	1854	1616	1767	1764.25	105.117	0.0595817	4.95766e-51	PREDICTED: NADH dehydrogenase [ubiquinone] 1 beta subcomplex subunit 7-like [Fragaria vesca subsp. vesca]
c33001.graph_c0	570	609	641	652	618	36.833	0.0596003	6.4886e-172	PREDICTED: uncharacterized protein LOC101302213 [Fragaria vesca subsp. vesca]
c38601.graph_c0	2521	2510	2325	2230	2396.5	142.848	0.0596071	4.68107e-168	PREDICTED: glyoxylate/succinic semialdehyde reductase 1-like [Fragaria vesca subsp. vesca]
c36122.graph_c1	1424	1395	1440	1590	1462.25	87.1794	0.05962	0	PREDICTED: eukaryotic translation initiation factor isoform 4G-1-like [Fragaria vesca subsp. vesca]
c19884.graph_c0	609	529	580	557	568.75	33.9841	0.0597522	1.07421e-94	PREDICTED: probable S-acyltransferase At3g51390-like [Fragaria vesca subsp. vesca]
c29056.graph_c0	722	715	811	732	745	44.5496	0.0597981	5.90874e-178	PREDICTED: uncharacterized protein LOC101305277 [Fragaria vesca subsp. vesca]
c33311.graph_c0	527	555	571	608	565.25	33.8071	0.059809	2.17863e-93	PREDICTED: formimidoyltransferase-cyclodeaminase-like [Fragaria vesca subsp. vesca]
c26189.graph_c0	856	882	906	982	906.5	54.317	0.0599194	4.56332e-150	PREDICTED: uncharacterized protein LOC101306958 [Fragaria vesca subsp. vesca]
c31865.graph_c0	527	532	540	598	549.25	32.9381	0.0599692	0	PREDICTED: vacuolar protein sorting-associated protein 11 homolog [Fragaria vesca subsp. vesca]
c36752.graph_c0	784	679	718	717	724.5	43.6234	0.0602117	0	PREDICTED: probable inactive receptor kinase At4g23740-like [Fragaria vesca subsp. vesca]
c36482.graph_c1	1208	1149	1287	1126	1192.5	71.8447	0.0602472	0	PREDICTED: uncharacterized protein LOC101309464 [Fragaria vesca subsp. vesca]
c37759.graph_c0	543	535	488	483	512.25	31.1274	0.0607661	0	PREDICTED: vacuolar protein sorting-associated protein 8 homolog [Fragaria vesca subsp. vesca]
c33144.graph_c0	551	567	551	492	540.25	33.0391	0.0611552	0	PREDICTED: protein RMD5 homolog A-like [Fragaria vesca subsp. vesca]
c33125.graph_c0	3329	3428	2971	3195	3230.75	197.745	0.061207	0	PREDICTED: cleft lip and palate transmembrane protein 1-like [Fragaria vesca subsp. vesca]
c39233.graph_c0	841	886	794	914	858.75	52.6078	0.0612609	0	PREDICTED: subtilisin-like protease-like [Fragaria vesca subsp. vesca]
c32973.graph_c0	1176	1119	1027	1170	1123	68.9202	0.0613715	0	PREDICTED: probable cation-transporting ATPase-like [Fragaria vesca subsp. vesca]
c36121.graph_c0	527	458	497	518	500	30.692	0.061384	0	PREDICTED: WPP domain-interacting protein 2-like [Fragaria vesca subsp. vesca]
c33064.graph_c0	817	886	909	947	889.75	54.6344	0.0614042	0	PREDICTED: uncharacterized protein LOC101303157 [Fragaria vesca subsp. vesca]
c38368.graph_c0	961	973	1087	1060	1020.25	62.6598	0.0614161	0	PREDICTED: serine/threonine-protein kinase EDR1-like [Fragaria vesca subsp. vesca]
c17387.graph_c0	2477	2392	2444	2739	2513	154.676	0.0615503	0	PREDICTED: NADPH--cytochrome P450 reductase 2-like [Fragaria vesca subsp. vesca]
c39062.graph_c0	517	551	595	581	561	34.6025	0.06168	1.48788e-148	PREDICTED: UPF0359 membrane protein D1046.5-like [Fragaria vesca subsp. vesca]
c37370.graph_c0	1818	2100	1947	2035	1975	122.008	0.0617763	0	PREDICTED: pentatricopeptide repeat-containing protein At5g64320, mitochondrial-like [Fragaria vesca subsp. vesca]
c15523.graph_c0	743	656	696	651	686.5	42.7122	0.0622174	0	PREDICTED: peroxisome biogenesis protein 5-like [Fragaria vesca subsp. vesca]
c9006.graph_c0	3355	3480	3053	3109	3249.25	202.166	0.0622191	2.75072e-157	PREDICTED: cytochrome b-c1 complex subunit Rieske-2, mitochondrial-like [Fragaria vesca subsp. vesca]
c32964.graph_c0	3068	2761	3161	3158	3037	188.992	0.0622299	0	hypothetical protein PRUPE_ppa005913mg [Prunus persica]
c34166.graph_c0	700	633	673	734	685	42.7161	0.0623593	0	PREDICTED: phosphatidylinositol 4-phosphate 5-kinase 8-like [Fragaria vesca subsp. vesca]
c25802.graph_c0	1820	1610	1594	1644	1667	104.109	0.0624529	0	PREDICTED: synaptotagmin-5 [Malus domestica]
c25354.graph_c0	963	903	864	993	930.75	58.1399	0.0624657	0	PREDICTED: trafficking protein particle complex subunit 8-like [Fragaria vesca subsp. vesca]
c37939.graph_c0	1459	1295	1393	1496	1410.75	88.1452	0.0624811	7.0848e-53	hypothetical protein PRUPE_ppa009609mg [Prunus persica]
c26744.graph_c0	873	973	1005	996	961.75	60.6815	0.0630949	2.05819e-130	PREDICTED: uncharacterized protein LOC101308339 [Fragaria vesca subsp. vesca]
c33428.graph_c0	869	849	908	978	901	56.88	0.0631298	0	PREDICTED: beta-adaptin-like protein A-like [Fragaria vesca subsp. vesca]
c34244.graph_c0	1383	1353	1195	1299	1307.5	82.662	0.0632214	0	PREDICTED: ninja-family protein mc410-like [Fragaria vesca subsp. vesca]
c37169.graph_c0	4761	5156	4963	5519	5099.75	322.69	0.0632757	4.80701e-180	PREDICTED: geranylgeranyl pyrophosphate synthase, chloroplastic-like [Fragaria vesca subsp. vesca]
c37782.graph_c1	1836	1617	1684	1836	1743.25	110.536	0.0634081	0	PREDICTED: translocation protein SEC63 homolog [Fragaria vesca subsp. vesca]
c17322.graph_c0	3577	3316	3803	3799	3623.75	230.751	0.0636775	0	PREDICTED: eukaryotic translation initiation factor 4G-like [Fragaria vesca subsp. vesca]
c32091.graph_c0	830	867	960	861	879.5	56.0625	0.0637436	0	PREDICTED: cyclic pyranopterin monophosphate synthase, mitochondrial isoform X1 [Prunus mume]
c32689.graph_c0	956	993	891	1037	969.25	61.7866	0.0637468	2.23795e-99	PREDICTED: arginine/serine-rich-splicing factor RSP31-like [Fragaria vesca subsp. vesca]
c15857.graph_c0	675	781	696	719	717.75	45.8358	0.0638603	2.27577e-117	PREDICTED: protein GrpE-like [Fragaria vesca subsp. vesca]
c24930.graph_c0	522	572	570	503	541.75	34.6639	0.063985	0	PREDICTED: transcription factor bHLH68-like [Fragaria vesca subsp. vesca]
c33950.graph_c0	3433	3168	3706	3409	3429	220.05	0.0641732	0	PREDICTED: ABC transporter F family member 1-like [Fragaria vesca subsp. vesca]
c35162.graph_c0	660	657	706	603	656.5	42.1307	0.0641748	0	PREDICTED: F-box protein At1g78280-like [Fragaria vesca subsp. vesca]
c37176.graph_c0	1720	2009	1831	1850	1852.5	119.048	0.0642632	0	PREDICTED: mevalonate kinase-like [Fragaria vesca subsp. vesca]
c38016.graph_c0	2871	2753	2485	2844	2738.25	176.218	0.0643544	0	PREDICTED: WEB family protein At5g16730, chloroplastic-like [Fragaria vesca subsp. vesca]
c29263.graph_c0	526	606	579	604	578.75	37.2503	0.0643633	0	PREDICTED: nitric oxide synthase-interacting protein homolog [Fragaria vesca subsp. vesca]
c30071.graph_c0	670	672	760	737	709.75	45.7265	0.0644263	0	PREDICTED: uncharacterized protein LOC101304396 [Fragaria vesca subsp. vesca]
c36873.graph_c0	1366	1501	1533	1351	1437.75	92.6404	0.0644343	0	PREDICTED: valine--tRNA ligase-like [Fragaria vesca subsp. vesca]
c24676.graph_c0	858	798	767	739	790.5	51.0457	0.064574	0	PREDICTED: uncharacterized protein LOC101292633 [Fragaria vesca subsp. vesca]
c35802.graph_c0	3042	3324	3343	2934	3160.75	204.436	0.0646797	1.45065e-102	unknown [Medicago truncatula]
c36744.graph_c0	516	482	563	534	523.75	33.9055	0.064736	0	hypothetical protein PRUPE_ppa024906mg [Prunus persica]
c15268.graph_c0	572	651	567	591	595.25	38.5778	0.0648095	1.39192e-126	PREDICTED: uncharacterized protein LOC103954099 isoform X1 [Pyrus x bretschneideri]
c9224.graph_c0	1695	1744	1526	1556	1630.25	105.693	0.0648321	4.62106e-97	PREDICTED: ubiquitin-conjugating enzyme E2 variant 1D-like [Fragaria vesca subsp. vesca]
c36274.graph_c0	1012	972	1082	1123	1047.25	67.9479	0.0648822	0	PREDICTED: LOW QUALITY PROTEIN: proteasome-associated protein ECM29 homolog [Fragaria vesca subsp. vesca]
c20472.graph_c0	1112	1105	1254	1223	1173.5	76.1687	0.0649073	0	PREDICTED: uncharacterized protein LOC101304447 [Fragaria vesca subsp. vesca]
c31779.graph_c0	1050	910	944	1012	979	63.5505	0.0649137	0	PREDICTED: uncharacterized protein LOC101304393 [Fragaria vesca subsp. vesca]
c38351.graph_c1	3330	3780	3483	3276	3467.25	226.182	0.0652338	0	PREDICTED: phosphoglucan, water dikinase, chloroplastic-like [Fragaria vesca subsp. vesca]
c26498.graph_c0	3060	3113	2845	2702	2930	191.135	0.0652339	2.15385e-162	PREDICTED: isopentenyl-diphosphate Delta-isomerase II-like [Fragaria vesca subsp. vesca]
c10963.graph_c0	1041	998	1161	1052	1063	69.3638	0.0652528	0	PREDICTED: cullin-4 [Malus domestica]
c20900.graph_c1	666	687	766	676	698.75	45.6463	0.0653256	1.78721e-108	PREDICTED: peptide methionine sulfoxide reductase B2, chloroplastic-like [Fragaria vesca subsp. vesca]
c33955.graph_c1	862	901	782	802	836.75	54.6832	0.0653519	1.21516e-74	hypothetical protein CARUB_v10017963mg [Capsella rubella]
c9876.graph_c0	533	577	558	495	540.75	35.4248	0.0655105	3.28976e-94	PREDICTED: transcription factor ILR3-like isoform 1 [Fragaria vesca subsp. vesca]
c36660.graph_c0	1419	1532	1307	1457	1428.75	93.767	0.0656287	0	PREDICTED: LOW QUALITY PROTEIN: cell division control protein 48 homolog C-like [Fragaria vesca subsp. vesca]
c27310.graph_c0	1263	1255	1240	1422	1295	85.2017	0.0657928	1.48487e-107	PREDICTED: uncharacterized protein LOC101291520 [Fragaria vesca subsp. vesca]
c30423.graph_c1	1108	991	1086	970	1038.75	68.3977	0.0658462	1.76378e-145	PREDICTED: protein phosphatase 1 regulatory subunit pprA-like [Fragaria vesca subsp. vesca]
c30235.graph_c1	2049	1979	1874	2192	2023.5	133.383	0.0659169	0	PREDICTED: UDP-sugar-dependent glycosyltransferase 52-like [Fragaria vesca subsp. vesca]
c36974.graph_c0	1432	1223	1301	1348	1326	87.4719	0.0659667	1.82106e-57	PREDICTED: cytochrome c oxidase assembly protein COX11, mitochondrial-like [Prunus mume]
c29388.graph_c0	727	673	772	676	712	47.0532	0.0660859	6.47336e-149	PREDICTED: chlorophyll(ide) b reductase NOL, chloroplastic-like [Fragaria vesca subsp. vesca]
c27973.graph_c0	683	585	612	637	629.25	41.6523	0.0661936	0	PREDICTED: uncharacterized protein LOC101303087 [Fragaria vesca subsp. vesca]
c33516.graph_c0	801	793	809	699	775.5	51.4166	0.0663012	0	PREDICTED: uncharacterized protein LOC101300301 isoform 1 [Fragaria vesca subsp. vesca]
c35528.graph_c1	2391	2407	2410	2732	2485	164.878	0.0663492	0	PREDICTED: ETO1-like protein 1-like [Fragaria vesca subsp. vesca]
c14091.graph_c0	547	562	524	612	561.25	37.2682	0.0664021	0	PREDICTED: uncharacterized TPR repeat-containing protein At1g05150-like [Fragaria vesca subsp. vesca]
c38105.graph_c0	1085	1106	951	1075	1054.25	70.0351	0.0664312	0	PREDICTED: kinesin-3-like [Fragaria vesca subsp. vesca]
c14914.graph_c0	812	803	850	927	848	56.4683	0.06659	5.03519e-76	PREDICTED: uncharacterized protein LOC101307244 [Fragaria vesca subsp. vesca]
c38179.graph_c0	837	754	737	724	763	50.8396	0.0666312	0	PREDICTED: dol-P-Man:Man(7)GlcNAc(2)-PP-Dol alpha-1,6-mannosyltransferase-like [Fragaria vesca subsp. vesca]
c30676.graph_c0	1260	1389	1217	1385	1312.75	87.5305	0.0666772	2.31843e-65	PREDICTED: serine/arginine-rich splicing factor RS2Z33-like [Fragaria vesca subsp. vesca]
c35562.graph_c1	2158	2103	1962	2306	2132.25	142.235	0.0667067	0	PREDICTED: filament-like plant protein-like [Fragaria vesca subsp. vesca]
c38008.graph_c1	601	632	541	571	586.25	39.1184	0.0667265	1.87346e-123	PREDICTED: retrovirus-related Pol polyprotein from transposon TNT 1-94 [Malus domestica]
c38227.graph_c0	1778	1838	1671	1961	1812	120.988	0.0667702	0	hypothetical protein PRUPE_ppa001139mg [Prunus persica]
c38189.graph_c0	1481	1555	1734	1593	1590.75	106.221	0.0667742	0	PREDICTED: vacuolar protein sorting-associated protein 18 homolog [Fragaria vesca subsp. vesca]
c38696.graph_c0	1246	1337	1399	1208	1297.5	86.6506	0.0667828	1.34044e-109	PREDICTED: protein RER1B-like isoform 2 [Fragaria vesca subsp. vesca]
c38466.graph_c0	4533	4833	4105	4441	4478	299.749	0.0669381	5.56447e-114	PREDICTED: ATP synthase subunit delta&apos;, mitochondrial-like [Fragaria vesca subsp. vesca]
c38136.graph_c0	2154	2025	1829	2037	2011.25	134.715	0.066981	0	PREDICTED: glycerol-3-phosphate acyltransferase 3-like [Fragaria vesca subsp. vesca]
c38144.graph_c0	2088	2090	1834	2133	2036.25	136.422	0.0669966	0	PREDICTED: DEAD-box ATP-dependent RNA helicase 21-like [Fragaria vesca subsp. vesca]
c17408.graph_c0	1260	1296	1455	1284	1323.75	88.7708	0.0670601	3.78817e-103	PREDICTED: uncharacterized protein LOC101298675 [Fragaria vesca subsp. vesca]
c36284.graph_c0	1072	972	1008	1131	1045.75	70.2869	0.067212	0	PREDICTED: uncharacterized protein LOC101301257 [Fragaria vesca subsp. vesca]
c21102.graph_c0	3165	2773	2770	2792	2875	193.579	0.0673317	0	PREDICTED: isocitrate dehydrogenase [NAD] catalytic subunit 5, mitochondrial-like isoform 1 [Fragaria vesca subsp. vesca]
c37563.graph_c1	6479	7114	6247	7154	6748.5	455.395	0.0674809	0	PREDICTED: alanine--tRNA ligase-like [Fragaria vesca subsp. vesca]
c38859.graph_c0	1280	1175	1099	1130	1171	79.0822	0.0675339	0	PREDICTED: pto-interacting protein 1-like [Fragaria vesca subsp. vesca]
c36695.graph_c0	549	519	467	499	508.5	34.4625	0.0677729	0	PREDICTED: protein ACCUMULATION AND REPLICATION OF CHLOROPLASTS 3-like [Fragaria vesca subsp. vesca]
c36698.graph_c0	1937	2104	1822	2093	1989	134.949	0.0678478	1.42482e-84	PREDICTED: uncharacterized protein LOC101297226 [Fragaria vesca subsp. vesca]
c34613.graph_c0	2629	2818	2431	2809	2671.75	182.588	0.0683401	0	PREDICTED: importin subunit alpha-1-like [Fragaria vesca subsp. vesca]
c20289.graph_c0	701	798	816	806	780.25	53.344	0.0683678	8.86758e-133	PREDICTED: eukaryotic translation initiation factor NCBP-like [Fragaria vesca subsp. vesca]
c33198.graph_c0	2237	2162	2126	1902	2106.75	144.119	0.0684082	4.90962e-96	PREDICTED: iron-sulfur cluster assembly protein 1-like [Fragaria vesca subsp. vesca]
c29778.graph_c0	827	785	911	893	854	58.4808	0.0684786	4.60385e-171	PREDICTED: uncharacterized protein LOC103443422 isoform X1 [Malus domestica]
c36735.graph_c0	3245	3559	3582	3840	3556.5	243.626	0.0685016	3.08564e-136	PREDICTED: uncharacterized protein LOC101304732 [Fragaria vesca subsp. vesca]
c36363.graph_c0	5010	4584	4240	4693	4631.75	317.581	0.0685661	0	PREDICTED: NAD-dependent malic enzyme 59 kDa isoform, mitochondrial isoform X1 [Prunus mume]
c38358.graph_c1	764	703	675	782	731	50.3653	0.0688992	1.4201e-143	hypothetical protein PRUPE_ppa002808mg [Prunus persica]
c35135.graph_c0	1346	1479	1549	1355	1432.25	98.6961	0.0689098	1.10426e-130	PREDICTED: uncharacterized protein LOC101310966 [Fragaria vesca subsp. vesca]
c35869.graph_c0	764	882	860	892	849.5	58.5463	0.0689185	0	PREDICTED: uncharacterized protein At4g10930-like [Fragaria vesca subsp. vesca]
c37809.graph_c0	619	533	542	578	568	39.1663	0.0689548	1.43028e-163	PREDICTED: protein PRD1-like [Fragaria vesca subsp. vesca]
c37775.graph_c0	1151	1082	1046	975	1063.5	73.3417	0.0689625	0	PREDICTED: protein argonaute 2-like [Fragaria vesca subsp. vesca]
c8840.graph_c0	943	920	917	1057	959.25	66.1935	0.0690055	0	PREDICTED: PP2A regulatory subunit TAP46-like [Fragaria vesca subsp. vesca]
c37280.graph_c0	1699	1886	1618	1659	1715.5	118.379	0.0690057	0	PREDICTED: 4-alpha-glucanotransferase, chloroplastic/amyloplastic-like [Fragaria vesca subsp. vesca]
c26529.graph_c0	4319	3861	3673	3912	3941.25	271.998	0.0690131	1.28773e-115	PREDICTED: ras-related protein RABE1c [Eucalyptus grandis]
c33161.graph_c0	520	595	608	594	579.25	40.0115	0.0690746	3.64312e-134	PREDICTED: uncharacterized calcium-binding protein At1g02270-like [Fragaria vesca subsp. vesca]
c35922.graph_c2	3691	3639	3802	4226	3839.5	266.484	0.0694059	7.73155e-177	PREDICTED: mitochondrial outer membrane protein porin 2-like [Fragaria vesca subsp. vesca]
c37668.graph_c0	1328	1290	1160	1365	1285.75	89.2501	0.0694148	2.23433e-109	PREDICTED: heterogeneous nuclear ribonucleoprotein U-like isoform X1 [Nelumbo nucifera]
c37970.graph_c0	675	735	653	625	672	46.719	0.0695223	0	non-ltr retroelement reverse transcriptase [Rosa rugosa]
c38092.graph_c0	1725	1456	1574	1607	1590.5	110.642	0.0695643	0	PREDICTED: uncharacterized protein LOC101300409 [Fragaria vesca subsp. vesca]
c35245.graph_c0	3644	4283	4166	3964	4014.25	279.8	0.0697018	1.76756e-165	PREDICTED: B2 protein-like [Fragaria vesca subsp. vesca]
c28897.graph_c0	2337	2606	2217	2476	2409	168.667	0.0700155	2.22736e-76	Ubiquitin 1 isoform 1 [Theobroma cacao]
c37607.graph_c1	957	855	1006	985	950.75	66.9147	0.070381	0	PREDICTED: LOW QUALITY PROTEIN: uncharacterized protein LOC103322761 [Prunus mume]
c37726.graph_c0	648	615	704	715	670.5	47.2193	0.0704241	0	hypothetical protein [Rosa rugosa]
c34579.graph_c0	552	579	489	554	543.5	38.3536	0.0705678	0	PREDICTED: ubiquitin carboxyl-terminal hydrolase 5-like isoform 1 [Fragaria vesca subsp. vesca]
c38314.graph_c0	2787	2547	2401	2414	2537.25	179.095	0.0705862	0	PREDICTED: protein VACUOLELESS1 [Prunus mume]
c24638.graph_c0	876	835	743	854	827	58.4523	0.0706799	2.09641e-150	PREDICTED: uncharacterized protein LOC101292723 [Fragaria vesca subsp. vesca]
c34454.graph_c0	2148	2244	2186	2504	2270.5	160.594	0.0707305	0	PREDICTED: inactive poly [ADP-ribose] polymerase RCD1-like [Fragaria vesca subsp. vesca]
c35179.graph_c1	968	982	909	1077	984	69.6036	0.0707354	0	PREDICTED: CLIP-associating protein 1-like [Fragaria vesca subsp. vesca]
c32134.graph_c0	953	1110	1113	1052	1057	74.802	0.0707682	0	PREDICTED: protein ASPARTIC PROTEASE IN GUARD CELL 2-like [Fragaria vesca subsp. vesca]
c33712.graph_c0	4004	3984	3736	4426	4037.5	286.251	0.0708981	0	PREDICTED: ribonucleoside-diphosphate reductase small chain-like [Fragaria vesca subsp. vesca]
c38336.graph_c0	769	719	852	801	785.25	55.8473	0.0711204	0	PREDICTED: methylmalonate-semialdehyde dehydrogenase [acylating], mitochondrial-like [Fragaria vesca subsp. vesca]
c29651.graph_c0	3937	3732	3336	3841	3711.5	263.97	0.0711223	0	PREDICTED: dihydrolipoyllysine-residue succinyltransferase component of 2-oxoglutarate dehydrogenase complex 2, mitochondrial-like [Fragaria vesca subsp. vesca]
c27868.graph_c0	2289	2502	2157	2495	2360.75	167.965	0.071149	3.18334e-105	PREDICTED: ubiquitin-conjugating enzyme E2 35-like [Fragaria vesca subsp. vesca]
c33189.graph_c0	1118	1073	1236	1061	1122	79.8624	0.0711786	0	PREDICTED: uncharacterized protein LOC101301919 [Fragaria vesca subsp. vesca]
c30170.graph_c0	604	686	594	666	637.5	45.3836	0.0711899	1.5945e-115	PREDICTED: F-box/LRR-repeat protein At3g48880-like [Fragaria vesca subsp. vesca]
c38071.graph_c0	3088	2653	2972	3110	2955.75	210.717	0.0712905	0	PREDICTED: protein FAR1-RELATED SEQUENCE 2-like [Fragaria vesca subsp. vesca]
c34744.graph_c1	976	909	845	841	892.75	63.6468	0.071293	1.34812e-157	PREDICTED: uric acid degradation bifunctional protein TTL-like isoform 1 [Fragaria vesca subsp. vesca]
c30862.graph_c0	697	753	827	743	755	53.8393	0.0713103	0	PREDICTED: symplekin [Prunus mume]
c34819.graph_c0	520	488	472	554	508.5	36.3089	0.0714039	0	PREDICTED: WD repeat domain-containing protein 83-like [Fragaria vesca subsp. vesca]
c36711.graph_c1	639	591	694	608	633	45.2622	0.0715043	0	ATP synthase F1 subunit 1 (mitochondrion) [Nicotiana tabacum]
c16486.graph_c0	3476	4144	3832	3814	3816.5	272.912	0.0715085	9.91705e-151	PREDICTED: probable purine permease 5-like isoform 1 [Fragaria vesca subsp. vesca]
c30723.graph_c0	2388	2021	2330	2272	2252.75	161.595	0.0717323	1.6035e-63	PREDICTED: uncharacterized protein LOC101310704 [Fragaria vesca subsp. vesca]
c35498.graph_c0	1228	1246	1064	1229	1191.75	85.5663	0.0717988	0	PREDICTED: uncharacterized protein LOC101299998 isoform 1 [Fragaria vesca subsp. vesca]
c21232.graph_c0	821	855	720	792	797	57.4282	0.0720555	0	PREDICTED: protein transport protein Sec24-like At3g07100-like [Fragaria vesca subsp. vesca]
c34836.graph_c0	978	947	928	825	919.5	66.2847	0.0720878	0	PREDICTED: WD and tetratricopeptide repeats protein 1-like [Fragaria vesca subsp. vesca]
c36875.graph_c1	1612	1849	1607	1790	1714.5	123.63	0.0721084	0	PREDICTED: katanin p80 WD40 repeat-containing subunit B1 homolog [Fragaria vesca subsp. vesca]
c21227.graph_c0	1528	1647	1493	1382	1512.5	109.15	0.0721651	3.17351e-87	hypothetical protein PRUPE_ppa010487mg [Prunus persica]
c36851.graph_c1	6400	5483	5577	5678	5784.5	417.988	0.0722599	0	PREDICTED: signal recognition particle receptor subunit alpha homolog [Fragaria vesca subsp. vesca]
c9111.graph_c0	1210	1395	1367	1432	1351	97.6968	0.0723144	0	PREDICTED: F-box protein SKIP31-like [Fragaria vesca subsp. vesca]
c33133.graph_c0	1121	1233	1219	1338	1227.75	88.7971	0.072325	0	PREDICTED: AMP deaminase-like [Fragaria vesca subsp. vesca]
c38047.graph_c0	1307	1415	1559	1445	1431.5	103.619	0.0723853	2.14969e-166	PREDICTED: probable E3 ubiquitin-protein ligase ARI8-like [Fragaria vesca subsp. vesca]
c32266.graph_c0	1562	1692	1666	1439	1589.75	115.13	0.0724202	0	PREDICTED: uncharacterized protein LOC101315413 [Fragaria vesca subsp. vesca]
c37832.graph_c0	1518	1484	1394	1288	1421	102.95	0.0724489	0	PREDICTED: phosphatidylinositol 3-kinase, root isoform-like [Fragaria vesca subsp. vesca]
c37855.graph_c0	1742	1621	1517	1784	1666	121.004	0.0726315	0	PREDICTED: probable alpha-mannosidase I MNS5-like [Fragaria vesca subsp. vesca]
c21186.graph_c1	1732	2012	1853	2021	1904.5	138.488	0.0727163	4.14433e-112	PREDICTED: SUMO-conjugating enzyme SCE1-like [Fragaria vesca subsp. vesca]
c30465.graph_c0	1415	1597	1384	1574	1492.5	108.537	0.0727218	2.45241e-84	PREDICTED: GEM-like protein 4-like [Fragaria vesca subsp. vesca]
c16048.graph_c0	3011	2890	2573	2659	2783.25	202.409	0.0727241	0	PREDICTED: fumarylacetoacetase-like [Fragaria vesca subsp. vesca]
c39099.graph_c0	853	843	851	730	819.25	59.6567	0.0728186	0	PREDICTED: xylulose kinase-like [Fragaria vesca subsp. vesca]
c22156.graph_c0	662	724	625	620	657.75	47.9748	0.0729378	1.81575e-96	PREDICTED: uncharacterized protein LOC101302200 [Fragaria vesca subsp. vesca]
c32328.graph_c0	1053	979	880	986	974.5	71.2858	0.0731512	0	PREDICTED: uncharacterized protein LOC103447875 isoform X2 [Malus domestica]
c38164.graph_c1	609	661	564	657	622.75	45.7411	0.0734502	0	PREDICTED: uncharacterized protein LOC101297468 [Fragaria vesca subsp. vesca]
c37587.graph_c0	501	517	590	554	540.5	39.7702	0.0735803	0	PREDICTED: uncharacterized protein LOC101302575 [Fragaria vesca subsp. vesca]
c34791.graph_c0	1339	1427	1597	1466	1457.25	107.245	0.0735944	0	PREDICTED: lon protease homolog 2, peroxisomal-like [Fragaria vesca subsp. vesca]
c38090.graph_c0	1245	1083	1287	1186	1200.25	88.4661	0.0737064	0	PREDICTED: tubby-like F-box protein 3-like isoform 2 [Fragaria vesca subsp. vesca]
c16526.graph_c0	1962	1998	2219	1869	2012	148.317	0.0737163	1.92496e-65	PREDICTED: autophagy-related protein 8C isoform X1 [Elaeis guineensis]
c36202.graph_c1	517	552	475	560	526	38.79	0.0737453	0	PREDICTED: uncharacterized protein LOC101296003 [Fragaria vesca subsp. vesca]
c35952.graph_c0	7700	8431	7432	7102	7666.25	565.459	0.0737596	0	PREDICTED: pentatricopeptide repeat-containing protein At4g33170-like [Fragaria vesca subsp. vesca]
c38402.graph_c0	802	740	885	801	807	59.5371	0.0737758	0	hypothetical protein PRUPE_ppa021798mg [Prunus persica]
c33736.graph_c0	1112	1026	1228	1136	1125.5	83.0642	0.0738021	1.76254e-151	PREDICTED: premnaspirodiene oxygenase-like [Prunus mume]
c32108.graph_c0	3156	3649	3439	3736	3495	258.105	0.0738497	4.38884e-65	PREDICTED: DNA-directed RNA polymerases I, II, and III subunit RPABC2-like [Fragaria vesca subsp. vesca]
c15543.graph_c0	750	697	655	773	718.75	53.0935	0.0738692	0	PREDICTED: transcription factor bHLH78-like [Fragaria vesca subsp. vesca]
c34845.graph_c0	3200	2835	3333	2950	3079.5	227.547	0.0738909	0	PREDICTED: 1,4-alpha-glucan-branching enzyme-like [Fragaria vesca subsp. vesca]
c37666.graph_c0	738	635	694	750	704.25	52.0665	0.0739318	0	PREDICTED: protein TPLATE-like [Fragaria vesca subsp. vesca]
c20755.graph_c0	1124	1272	1132	1073	1150.25	85.2697	0.0741314	0	PREDICTED: COBW domain-containing protein 1-like [Fragaria vesca subsp. vesca]
c16146.graph_c0	1866	1895	2189	1952	1975.5	146.748	0.074284	3.97027e-127	PREDICTED: NEDD8-conjugating enzyme Ubc12-like [Prunus mume]
c27935.graph_c0	975	882	1021	1049	981.75	73.1636	0.0745237	0	PREDICTED: serine/threonine-protein phosphatase 4 regulatory subunit 3-like [Fragaria vesca subsp. vesca]
c35314.graph_c0	706	657	677	777	704.25	52.5063	0.0745564	0	PREDICTED: squamosa promoter-binding-like protein 7-like [Fragaria vesca subsp. vesca]
c27379.graph_c0	916	964	1066	1065	1002.75	75.0616	0.0748558	2.51573e-163	PREDICTED: GEM-like protein 1-like [Fragaria vesca subsp. vesca]
c38333.graph_c2	4090	4359	3632	4117	4049.5	303.476	0.0749416	5.0923e-104	hypothetical protein PRUPE_ppa011357mg [Prunus persica]
c27093.graph_c0	521	617	607	571	579	43.4204	0.0749921	0	PREDICTED: pentatricopeptide repeat-containing protein At2g15690-like [Pyrus x bretschneideri]
c36731.graph_c0	990	943	1054	1120	1026.75	77.0341	0.0750271	0	PREDICTED: uncharacterized protein LOC103324621 [Prunus mume]
c36126.graph_c0	3556	3088	3289	3011	3236	243.405	0.0752179	0	PREDICTED: uncharacterized WD repeat-containing protein C2A9.03-like [Fragaria vesca subsp. vesca]
c35816.graph_c0	1024	1088	1197	1194	1125.75	84.6813	0.0752221	0	PREDICTED: BTB/POZ and MATH domain-containing protein 3-like [Fragaria vesca subsp. vesca]
c28047.graph_c0	1819	1964	1941	1661	1846.25	138.928	0.0752486	6.07854e-136	PREDICTED: uncharacterized protein LOC101312934 [Fragaria vesca subsp. vesca]
c27352.graph_c0	973	810	918	896	899.25	67.7415	0.0753312	0	PREDICTED: uncharacterized protein LOC101314297 isoform 1 [Fragaria vesca subsp. vesca]
c36966.graph_c0	2810	2482	2984	2759	2758.75	208.13	0.0754437	0	PREDICTED: protein VERNALIZATION INSENSITIVE 3-like [Fragaria vesca subsp. vesca]
c33183.graph_c0	526	461	497	550	508.5	38.371	0.0754592	5.40772e-120	PREDICTED: uncharacterized protein LOC101297501 [Fragaria vesca subsp. vesca]
c27949.graph_c0	821	812	821	946	850	64.1405	0.0754594	0	PREDICTED: pentatricopeptide repeat-containing protein At5g15300-like [Fragaria vesca subsp. vesca]
c30203.graph_c0	1226	1312	1422	1209	1292.25	97.5444	0.0754842	0	PREDICTED: exocyst complex component 7-like [Fragaria vesca subsp. vesca]
c36020.graph_c1	516	582	508	492	524.5	39.6106	0.0755207	1.39132e-178	PREDICTED: uncharacterized protein LOC101295198 [Fragaria vesca subsp. vesca]
c25843.graph_c0	1028	926	863	903	930	70.3278	0.0756213	6.64497e-129	PREDICTED: anamorsin homolog [Fragaria vesca subsp. vesca]
c26146.graph_c0	8340	8252	7713	7053	7839.5	593.083	0.0756531	1.77608e-107	hypothetical protein PHAVU_009G184600g [Phaseolus vulgaris]
c21277.graph_c0	721	791	754	859	781.25	59.1967	0.0757718	3.15044e-172	PREDICTED: DCN1-like protein 1-like [Fragaria vesca subsp. vesca]
c25301.graph_c0	1399	1614	1371	1423	1451.75	110.234	0.075932	0	PREDICTED: aladin-like [Fragaria vesca subsp. vesca]
c27342.graph_c0	699	831	784	819	783.25	59.6008	0.0760942	0	PREDICTED: protein VERNALIZATION INSENSITIVE 3-like [Fragaria vesca subsp. vesca]
c30335.graph_c0	1610	1666	1907	1792	1743.75	132.807	0.0761615	0	PREDICTED: 4-coumarate--CoA ligase-like 10-like [Fragaria vesca subsp. vesca]
c24249.graph_c0	713	701	603	648	666.25	50.7502	0.0761729	0	PREDICTED: vacuolar protein sorting-associated protein 36-like [Fragaria vesca subsp. vesca]
c32431.graph_c0	697	584	633	672	646.5	49.2916	0.0762439	0	PREDICTED: uncharacterized protein LOC101302466 [Fragaria vesca subsp. vesca]
c37665.graph_c0	551	647	635	652	621.25	47.3735	0.0762552	0	PREDICTED: protein cereblon-like [Fragaria vesca subsp. vesca]
c30110.graph_c0	956	952	956	1106	992.5	75.6902	0.0762621	0	PREDICTED: vacuolar protein sorting-associated protein 35A-like [Fragaria vesca subsp. vesca]
c36857.graph_c0	824	724	706	805	764.75	58.4316	0.0764061	0	PREDICTED: RNA polymerase-associated protein RTF1 homolog isoform X1 [Cicer arietinum]
c21349.graph_c0	511	586	557	497	537.75	41.1289	0.0764832	0	PREDICTED: uncharacterized protein LOC101312554 [Fragaria vesca subsp. vesca]
c37525.graph_c0	763	684	696	634	694.25	53.1186	0.0765122	0	PREDICTED: tyrosine--tRNA ligase-like [Fragaria vesca subsp. vesca]
c37918.graph_c1	1037	1047	1216	1144	1111	85.0216	0.0765271	0	PREDICTED: uncharacterized protein LOC101291693 [Fragaria vesca subsp. vesca]
c16400.graph_c0	5745	6336	5347	5479	5726.75	438.6	0.0765879	4.01656e-92	hypothetical protein CARUB_v10002094mg, partial [Capsella rubella]
c30651.graph_c0	1819	1703	1584	1535	1660.25	127.189	0.076608	6.42554e-122	PREDICTED: probable salt tolerance-like protein At1g75540-like [Fragaria vesca subsp. vesca]
c27291.graph_c0	1559	1418	1339	1572	1472	112.804	0.0766329	0	PREDICTED: methionine aminotransferase-like [Fragaria vesca subsp. vesca]
c39413.graph_c0	599	571	630	682	620.5	47.557	0.076643	0	PREDICTED: F-box-like/WD repeat-containing protein TBL1XR1 isoform X2 [Prunus mume]
c8931.graph_c0	1169	1149	1247	1357	1230.5	94.338	0.0766664	0	PREDICTED: zinc finger CCCH domain-containing protein 17-like [Fragaria vesca subsp. vesca]
c37314.graph_c0	1887	2072	1950	2242	2037.75	156.33	0.0767167	0	hypothetical protein PRUPE_ppa001422mg [Prunus persica]
c35950.graph_c0	4920	4197	4335	4799	4562.75	350.754	0.0768733	0	PREDICTED: potassium transporter 11-like [Fragaria vesca subsp. vesca]
c32607.graph_c0	823	878	860	982	885.75	68.1292	0.0769169	0	PREDICTED: uncharacterized protein LOC101309477 [Fragaria vesca subsp. vesca]
c39126.graph_c0	491	585	524	563	540.75	41.6683	0.0770566	1.63752e-174	PREDICTED: FH protein interacting protein FIP2-like [Fragaria vesca subsp. vesca]
c36782.graph_c0	1473	1500	1425	1257	1413.75	109.006	0.077104	2.21065e-133	PREDICTED: magnesium transporter MRS2-11, chloroplastic-like [Fragaria vesca subsp. vesca]
c35812.graph_c0	641	737	625	701	676	52.192	0.077207	5.09014e-127	PREDICTED: uncharacterized protein LOC101306678 [Fragaria vesca subsp. vesca]
c19300.graph_c0	671	630	757	683	685.25	52.9426	0.0772602	0	PREDICTED: BTB/POZ and MATH domain-containing protein 2-like [Fragaria vesca subsp. vesca]
c36709.graph_c0	600	578	660	681	629.75	48.6647	0.0772762	0	PREDICTED: uncharacterized protein LOC101294372 [Fragaria vesca subsp. vesca]
c25918.graph_c0	1574	1735	1704	1899	1728	133.644	0.0773402	0	PREDICTED: scarecrow-like transcription factor PAT1-like [Fragaria vesca subsp. vesca]
c32678.graph_c0	2352	2169	1946	2134	2150.25	166.37	0.0773723	0	PREDICTED: nuclear inhibitor of protein phosphatase 1-like [Fragaria vesca subsp. vesca]
c36849.graph_c0	1911	1798	1649	1622	1745	135.043	0.0773887	6.64391e-176	PREDICTED: transmembrane protein 115-like [Fragaria vesca subsp. vesca]
c36326.graph_c0	524	602	512	521	539.75	41.8121	0.0774656	0	PREDICTED: protein NLRC3-like [Fragaria vesca subsp. vesca]
c33139.graph_c1	2196	2000	2187	2417	2200	170.562	0.0775281	0	PREDICTED: amino acid permease 2-like [Fragaria vesca subsp. vesca]
c34561.graph_c0	1780	1781	1972	2078	1902.75	147.647	0.0775965	0	PREDICTED: fimbrin-1-like [Fragaria vesca subsp. vesca]
c38761.graph_c0	2189	2212	2418	2574	2348.25	182.348	0.0776529	0	PREDICTED: random slug protein 5-like [Fragaria vesca subsp. vesca]
c35404.graph_c0	617	667	725	729	684.5	53.1758	0.0776856	0	PREDICTED: F-box protein At5g07610-like [Fragaria vesca subsp. vesca]
c37540.graph_c0	659	550	597	634	610	47.4201	0.0777379	0	PREDICTED: LOW QUALITY PROTEIN: uncharacterized protein LOC103934981 [Pyrus x bretschneideri]
c31906.graph_c0	16598	15424	13710	15289	15255.2	1186.08	0.0777493	0	aquaporin [Fragaria x ananassa]
c37418.graph_c0	3727	3265	3468	3118	3394.5	264.059	0.0777902	0	PREDICTED: putative dual specificity protein phosphatase DSP8-like [Fragaria vesca subsp. vesca]
c38460.graph_c0	3296	3597	3235	3817	3486.25	271.405	0.0778503	1.726e-81	PREDICTED: nuclear transport factor 2-like [Fragaria vesca subsp. vesca]
c27802.graph_c0	825	815	721	871	808	62.9179	0.0778687	0	PREDICTED: protein FAR1-RELATED SEQUENCE 3-like [Fragaria vesca subsp. vesca]
c20093.graph_c0	549	486	580	572	546.75	42.5784	0.0778754	0	PREDICTED: ubiquitin carboxyl-terminal hydrolase 16-like [Fragaria vesca subsp. vesca]
c27650.graph_c0	774	648	674	694	697.5	54.366	0.0779441	5.15461e-172	PREDICTED: probable 3-hydroxyisobutyrate dehydrogenase-like 3, mitochondrial-like [Fragaria vesca subsp. vesca]
c16761.graph_c0	1444	1525	1685	1697	1587.75	123.821	0.0779851	0	PREDICTED: chaperone protein dnaJ 10 [Prunus mume]
c30401.graph_c0	868	1009	983	1044	976	76.2146	0.0780887	7.59834e-167	PREDICTED: protein TIC 40, chloroplastic-like [Fragaria vesca subsp. vesca]
c36708.graph_c0	593	535	649	594	592.75	46.5502	0.0785325	1.48972e-146	PREDICTED: uncharacterized protein LOC103965203 isoform X3 [Pyrus x bretschneideri]
c31948.graph_c0	1381	1233	1357	1169	1285	100.929	0.078544	1.25545e-101	PREDICTED: UPF0047 protein YjbQ-like [Fragaria vesca subsp. vesca]
c38623.graph_c0	2755	3123	3160	2730	2942	231.083	0.0785462	0	PREDICTED: cysteine synthase, chloroplastic/chromoplastic-like [Fragaria vesca subsp. vesca]
c33219.graph_c0	4440	5217	4570	5080	4826.75	379.441	0.0786121	0	hypothetical protein PRUPE_ppa006204mg [Prunus persica]
c24682.graph_c1	686	585	702	660	658.25	51.8097	0.0787083	0	PREDICTED: major facilitator superfamily domain-containing protein 12-like [Fragaria vesca subsp. vesca]
c39172.graph_c0	781	837	927	912	864.25	68.0459	0.0787341	0	PREDICTED: phosphomannomutase/phosphoglucomutase-like [Fragaria vesca subsp. vesca]
c9176.graph_c0	1255	1338	1460	1229	1320.5	103.97	0.078735	1.54816e-71	PREDICTED: thioredoxin F2, chloroplastic-like [Fragaria vesca subsp. vesca]
c9731.graph_c0	2198	2196	2580	2401	2343.75	184.54	0.078737	0	PREDICTED: NAC domain-containing protein 78-like [Fragaria vesca subsp. vesca]
c28126.graph_c0	532	601	634	630	599.25	47.1832	0.078737	3.15375e-140	PREDICTED: NEDD8-specific protease 1-like [Fragaria vesca subsp. vesca]
c27956.graph_c0	619	577	578	680	613.5	48.4596	0.0789888	1.97759e-99	PREDICTED: DDRGK domain-containing protein 1-like [Fragaria vesca subsp. vesca]
c36404.graph_c0	4015	3440	3449	3861	3691.25	291.799	0.0790517	0	PREDICTED: putative methylesterase 11, chloroplastic-like [Fragaria vesca subsp. vesca]
c21057.graph_c0	1794	1861	2020	2136	1952.75	154.621	0.079181	0	PREDICTED: uncharacterized protein LOC101296742 [Fragaria vesca subsp. vesca]
c30936.graph_c0	815	705	689	708	729.25	57.7718	0.0792209	0	PREDICTED: uncharacterized protein LOC101295784 [Fragaria vesca subsp. vesca]
c35267.graph_c1	7752	8829	8018	7327	7981.5	632.621	0.0792609	0	PREDICTED: ADIPOR-like receptor CG5315-like [Fragaria vesca subsp. vesca]
c20217.graph_c0	578	532	481	505	524	41.5933	0.0793765	0	PREDICTED: proline-rich receptor-like protein kinase PERK1-like [Fragaria vesca subsp. vesca]
c17018.graph_c0	1105	1174	969	1065	1078.25	85.6247	0.0794108	1.44185e-139	PREDICTED: ubiquitin carboxyl-terminal hydrolase isozyme L3-like [Fragaria vesca subsp. vesca]
c29899.graph_c0	935	945	1106	1024	1002.5	79.6597	0.079461	2.25439e-149	PREDICTED: ubiquitin-conjugating enzyme E2 22-like [Fragaria vesca subsp. vesca]
c37392.graph_c0	1890	1730	1689	2003	1828	145.366	0.079522	0	PREDICTED: vacuolar protein sorting-associated protein 51 homolog [Fragaria vesca subsp. vesca]
c9177.graph_c0	7606	8057	7283	6657	7400.75	588.733	0.0795505	4.52967e-91	hypothetical protein MIMGU_mgv1a014700mg [Erythranthe guttata]
c24233.graph_c0	1190	1228	1041	1248	1176.75	93.6425	0.0795772	0	PREDICTED: DNA damage-inducible protein 1 [Pyrus x bretschneideri]
c30652.graph_c0	1289	1146	1237	1076	1187	94.703	0.0797835	0	PREDICTED: protein VERNALIZATION INSENSITIVE 3-like [Fragaria vesca subsp. vesca]
c26954.graph_c0	2240	2014	1870	1938	2015.5	160.809	0.0797864	6.2384e-61	PREDICTED: cytochrome b-c1 complex subunit 7-2-like [Fragaria vesca subsp. vesca]
c34849.graph_c0	1982	1936	1650	1910	1869.5	149.331	0.0798774	0	PREDICTED: uncharacterized protein LOC101292072 [Fragaria vesca subsp. vesca]
c38635.graph_c0	1711	1855	1527	1749	1710.5	136.669	0.0798999	0	PREDICTED: phospholipase A1-IIdelta-like [Fragaria vesca subsp. vesca]
c34959.graph_c0	588	672	619	558	609.25	48.6852	0.0799101	0	PREDICTED: beta-amylase 1, chloroplastic-like [Fragaria vesca subsp. vesca]
c38023.graph_c0	1881	1724	1591	1599	1698.75	135.908	0.0800046	2.15015e-138	PREDICTED: uncharacterized protein LOC101304709 [Fragaria vesca subsp. vesca]
c38782.graph_c0	1391	1392	1288	1171	1310.5	105.022	0.080139	0	PREDICTED: heterodimeric geranylgeranyl pyrophosphate synthase small subunit, chloroplastic-like [Fragaria vesca subsp. vesca]
c29085.graph_c0	733	648	733	789	725.75	58.1686	0.0801496	0	PREDICTED: ABC transporter C family member 5-like [Fragaria vesca subsp. vesca]
c39083.graph_c0	456	535	484	539	503.5	40.3691	0.080177	6.22248e-61	PREDICTED: uncharacterized protein LOC101311379 [Fragaria vesca subsp. vesca]
c37101.graph_c0	2800	2391	2556	2842	2647.25	212.329	0.0802074	0	PREDICTED: vesicle-fusing ATPase-like [Fragaria vesca subsp. vesca]
c37595.graph_c0	2277	1894	2193	2045	2102.25	168.739	0.080266	0	PREDICTED: probable plastidic glucose transporter 2-like [Fragaria vesca subsp. vesca]
c38914.graph_c0	772	875	905	932	871	69.9857	0.080351	3.93455e-172	PREDICTED: GATA transcription factor 25-like [Fragaria vesca subsp. vesca]
c15071.graph_c0	923	996	1071	1109	1024.75	82.496	0.0805035	0	PREDICTED: probable ubiquitin-conjugating enzyme E2 25-like [Fragaria vesca subsp. vesca]
c24502.graph_c0	561	602	627	680	617.5	49.7628	0.0805875	0	PREDICTED: lysophosphatidylcholine acyltransferase 1-like [Fragaria vesca subsp. vesca]
c33003.graph_c0	713	642	591	622	642	51.7752	0.0806467	0	PREDICTED: pentatricopeptide repeat-containing protein At5g18390, mitochondrial-like [Fragaria vesca subsp. vesca]
c31812.graph_c0	715	681	639	773	702	56.6274	0.0806659	0	PREDICTED: cytochrome P450 71A4-like [Fragaria vesca subsp. vesca]
c21254.graph_c0	636	637	618	534	606.25	48.9515	0.0807448	0	PREDICTED: uncharacterized protein LOC101293785 [Fragaria vesca subsp. vesca]
c36209.graph_c0	966	894	1060	1059	994.75	80.3383	0.0807623	0	PREDICTED: probable protein phosphatase 2C 55-like [Fragaria vesca subsp. vesca]
c26843.graph_c0	1106	1005	987	909	1001.75	81.0324	0.0808908	2.57233e-98	PREDICTED: DNA-directed RNA polymerase III subunit RPC8-like [Fragaria vesca subsp. vesca]
c29726.graph_c0	936	904	814	791	861.25	69.7203	0.0809524	7.76388e-128	ADP-ribosylation factor, arf, putative [Ricinus communis]
c35479.graph_c1	3337	3728	3111	3206	3345.5	271.311	0.0810973	0	PREDICTED: uncharacterized protein LOC101305978 [Fragaria vesca subsp. vesca]
c27950.graph_c0	4555	5559	5038	5093	5061.25	410.525	0.0811114	0	PREDICTED: eukaryotic initiation factor 4A-8-like [Fragaria vesca subsp. vesca]
c32129.graph_c0	2768	2856	2529	2391	2636	213.93	0.081157	2.89101e-62	hypothetical protein CISIN_1g031804mg [Citrus sinensis]
c32584.graph_c2	1158	1153	1132	1341	1196	97.3208	0.0813719	0	PREDICTED: protein kinase G11A [Prunus mume]
c36483.graph_c0	2183	2041	2354	2457	2258.75	183.964	0.0814452	6.50072e-177	PREDICTED: uncharacterized protein LOC101312204 [Fragaria vesca subsp. vesca]
c35658.graph_c0	648	759	661	747	703.75	57.3258	0.0814577	0	hypothetical protein PRUPE_ppa001555mg [Prunus persica]
c37847.graph_c1	1872	1558	1616	1721	1691.75	137.808	0.0814586	6.38371e-155	PREDICTED: gamma-soluble NSF attachment protein-like [Fragaria vesca subsp. vesca]
c37078.graph_c0	1589	1421	1721	1665	1599	130.415	0.0815602	5.29542e-62	PREDICTED: UBA and UBX domain-containing protein At4g15410-like [Malus domestica]
c37055.graph_c0	1758	1684	1463	1554	1614.75	131.7	0.0815607	5.07091e-86	PREDICTED: protein IWS1 homolog [Fragaria vesca subsp. vesca]
c34471.graph_c0	596	501	515	514	531.5	43.4703	0.081788	0	PREDICTED: tetratricopeptide repeat protein 13-like [Fragaria vesca subsp. vesca]
c8681.graph_c0	1107	920	1040	1094	1040.25	85.254	0.0819553	0	PREDICTED: uncharacterized protein LOC101301734 [Fragaria vesca subsp. vesca]
c37637.graph_c1	1181	1421	1249	1352	1300.75	106.622	0.0819696	0	PREDICTED: RNA-binding protein 39-like [Fragaria vesca subsp. vesca]
c16583.graph_c0	1095	1018	980	898	997.75	81.9202	0.0821049	0	PREDICTED: FGGY carbohydrate kinase domain-containing protein-like [Fragaria vesca subsp. vesca]
c37909.graph_c1	925	813	849	975	890.5	73.1642	0.0821608	6.04272e-113	PREDICTED: transmembrane protein 53-like [Fragaria vesca subsp. vesca]
c31253.graph_c0	606	617	722	674	654.75	53.8354	0.0822228	1.12865e-176	hypothetical protein PRUPE_ppa005498mg [Prunus persica]
c35036.graph_c0	2291	2407	2023	2075	2199	180.813	0.0822251	0	hypothetical protein PRUPE_ppa005369mg [Prunus persica]
c37443.graph_c0	1458	1599	1370	1639	1516.5	124.762	0.08227	3.95225e-159	PREDICTED: uncharacterized protein LOC101292580 [Fragaria vesca subsp. vesca]
c24246.graph_c0	1826	1698	1574	1521	1654.75	136.145	0.0822755	0	PREDICTED: zinc-binding alcohol dehydrogenase domain-containing protein 2-like [Fragaria vesca subsp. vesca]
c28776.graph_c0	1213	1305	1177	1412	1276.75	105.047	0.082277	0	PREDICTED: probable serine/threonine-protein kinase At1g54610-like [Fragaria vesca subsp. vesca]
c38125.graph_c1	1071	886	1046	990	998.25	82.1396	0.0822836	0	PREDICTED: mismatch repair endonuclease PMS2-like [Fragaria vesca subsp. vesca]
c24487.graph_c0	541	629	655	589	603.5	49.7293	0.0824014	6.80257e-178	PREDICTED: N-acetyltransferase ESCO2-like [Fragaria vesca subsp. vesca]
c38348.graph_c0	2273	2291	1920	2280	2191	180.819	0.0825278	0	PREDICTED: NEDD8 ultimate buster 1-like [Fragaria vesca subsp. vesca]
c9906.graph_c0	873	831	881	732	829.25	68.4416	0.0825343	1.60478e-132	PREDICTED: cytochrome b5 reductase 4-like [Fragaria vesca subsp. vesca]
c36887.graph_c0	575	692	684	668	654.75	54.0948	0.0826191	0	PREDICTED: uncharacterized protein LOC101295669 [Fragaria vesca subsp. vesca]
c36266.graph_c1	3370	3893	3548	4037	3712	306.728	0.0826314	0	PREDICTED: uncharacterized protein LOC101302183 [Fragaria vesca subsp. vesca]
c37883.graph_c0	885	907	783	772	836.75	69.149	0.08264	1.47122e-61	putative MYB transcription factor [Rosa hybrid cultivar]
c32406.graph_c0	906	844	778	941	867.25	71.756	0.0827396	0	PREDICTED: uncharacterized protein LOC101313693 isoform 1 [Fragaria vesca subsp. vesca]
c35927.graph_c0	2585	2417	2129	2277	2352	194.823	0.0828329	0	PREDICTED: inactive poly [ADP-ribose] polymerase RCD1-like [Fragaria vesca subsp. vesca]
c8971.graph_c0	4203	3751	3438	3764	3789	314.466	0.0829944	0	PREDICTED: membrane-bound O-acyltransferase domain-containing protein 2-like [Fragaria vesca subsp. vesca]
c37527.graph_c0	2108	2207	2400	2537	2313	192.359	0.0831643	3.33547e-140	PREDICTED: IAA-alanine resistance protein 1-like [Fragaria vesca subsp. vesca]
c29901.graph_c0	1225	1492	1312	1379	1352	112.632	0.0833078	0	PREDICTED: splicing factor 3B subunit 3-like [Fragaria vesca subsp. vesca]
c36789.graph_c1	1882	1731	1817	1547	1744.25	145.317	0.0833118	1.62145e-61	PREDICTED: uncharacterized protein LOC101300808 [Fragaria vesca subsp. vesca]
c37960.graph_c0	1146	1291	1188	1378	1250.75	104.439	0.0835014	2.11868e-75	PREDICTED: uncharacterized protein LOC101306961 [Fragaria vesca subsp. vesca]
c26721.graph_c0	1134	1183	969	1102	1097	91.6042	0.0835043	0	PREDICTED: D-aminoacyl-tRNA deacylase-like [Fragaria vesca subsp. vesca]
c32622.graph_c0	1509	1465	1241	1406	1405.25	117.35	0.083508	4.50495e-176	PREDICTED: transcription initiation factor IIA large subunit-like [Fragaria vesca subsp. vesca]
c36821.graph_c0	938	974	923	1104	984.75	82.3301	0.0836051	0	PREDICTED: AP-4 complex subunit epsilon-like [Fragaria vesca subsp. vesca]
c16785.graph_c0	864	965	866	1022	929.25	77.7576	0.0836778	2.66196e-96	PREDICTED: ubiquitin-conjugating enzyme E2 variant 1A [Populus euphratica]
c9013.graph_c0	3972	3324	3378	3693	3591.75	301.231	0.0838675	0	PREDICTED: WD repeat-containing protein 70-like [Fragaria vesca subsp. vesca]
c37912.graph_c1	1760	2065	1828	1719	1843	154.676	0.0839262	0	OPC-8:0 CoA ligase1 isoform 1 [Theobroma cacao]
c36177.graph_c0	1908	2014	1961	2293	2044	171.548	0.0839275	0	PREDICTED: probable LRR receptor-like serine/threonine-protein kinase At1g67720-like [Fragaria vesca subsp. vesca]
c31414.graph_c0	458	532	561	515	516.5	43.3782	0.0839849	0	PREDICTED: paladin-like [Fragaria vesca subsp. vesca]
c36183.graph_c0	870	925	970	1060	956.25	80.3508	0.084027	0	PREDICTED: nudix hydrolase 3-like [Fragaria vesca subsp. vesca]
c34799.graph_c0	5235	5106	4477	4472	4822.5	405.277	0.0840388	0	PREDICTED: NADH dehydrogenase [ubiquinone] iron-sulfur protein 1, mitochondrial-like [Fragaria vesca subsp. vesca]
c35081.graph_c1	1463	1557	1272	1399	1422.75	119.628	0.0840824	4.38416e-90	PREDICTED: importin-11-like [Malus domestica]
c20764.graph_c0	966	1006	1108	909	997.25	83.8784	0.0841097	0	PREDICTED: alpha-amylase 3, chloroplastic-like [Fragaria vesca subsp. vesca]
c34190.graph_c0	780	826	891	945	860.5	72.4362	0.0841792	3.92846e-157	PREDICTED: uncharacterized protein LOC101309507 [Fragaria vesca subsp. vesca]
c36900.graph_c0	630	738	628	715	677.75	57.0752	0.0842128	0	hypothetical protein PRUPE_ppa000662mg [Prunus persica]
c34317.graph_c0	515	576	487	481	514.75	43.4387	0.0843879	4.97649e-67	PREDICTED: uncharacterized protein LOC101293039 [Fragaria vesca subsp. vesca]
c25314.graph_c0	951	926	855	1048	945	79.8039	0.0844486	0	PREDICTED: retinoblastoma-related protein-like [Fragaria vesca subsp. vesca]
c38114.graph_c0	4875	5020	4143	4904	4735.5	399.937	0.0844551	0	PREDICTED: aspartate--tRNA ligase, cytoplasmic [Prunus mume]
c36854.graph_c0	3815	4482	3978	3725	4000	337.964	0.0844909	2.60591e-144	PREDICTED: uncharacterized protein LOC101297519 [Fragaria vesca subsp. vesca]
c34359.graph_c0	1880	1601	1919	1926	1831.5	154.994	0.0846266	0	PREDICTED: uncharacterized protein LOC101301711 [Fragaria vesca subsp. vesca]
c16918.graph_c0	1024	1028	1203	1170	1106.25	93.6532	0.0846582	3.11406e-113	PREDICTED: uncharacterized protein LOC101309208 [Fragaria vesca subsp. vesca]
c15313.graph_c0	606	631	711	718	666.5	56.4299	0.084666	4.26544e-121	PREDICTED: heterogeneous nuclear ribonucleoprotein 1 [Prunus mume]
c37168.graph_c0	2833	2622	2300	2622	2594.25	219.943	0.084781	1.81036e-120	PREDICTED: uncharacterized protein LOC101315243 [Fragaria vesca subsp. vesca]
c29671.graph_c0	673	792	658	705	707	59.9611	0.0848106	0	PREDICTED: uncharacterized protein LOC101313262 [Fragaria vesca subsp. vesca]
c34625.graph_c0	696	737	668	810	727.75	61.7218	0.0848118	0	PREDICTED: uncharacterized protein LOC101295367 [Fragaria vesca subsp. vesca]
c30019.graph_c0	668	682	784	654	697	59.1157	0.0848145	5.88262e-75	PREDICTED: putative phosphatidylglycerol/phosphatidylinositol transfer protein DDB_G0282179-like [Fragaria vesca subsp. vesca]
c9690.graph_c0	669	581	640	713	650.75	55.3436	0.0850459	0	PREDICTED: probable polyamine oxidase 4-like [Fragaria vesca subsp. vesca]
c30407.graph_c1	2136	2258	2459	2585	2359.5	200.836	0.0851179	5.04177e-107	PREDICTED: uncharacterized protein LOC101313290 [Fragaria vesca subsp. vesca]
c19510.graph_c0	2799	3160	2572	2885	2854	242.999	0.0851434	4.15949e-98	PREDICTED: pre-mRNA-splicing factor SF2-like [Cucumis sativus]
c38345.graph_c0	1575	1628	1340	1589	1533	130.606	0.0851965	3.37714e-94	PREDICTED: ferrochelatase-2, chloroplastic-like [Fragaria vesca subsp. vesca]
c15988.graph_c0	2513	2279	2736	2740	2567	219.355	0.0854519	0	PREDICTED: probable protein phosphatase 2C 39-like [Fragaria vesca subsp. vesca]
c24781.graph_c0	565	623	508	593	572.25	48.9447	0.0855303	6.31895e-120	Ubiquitin fusion degradation 1 [Gossypium arboreum]
c32991.graph_c0	602	692	669	577	635	54.3384	0.0855724	2.81371e-165	PREDICTED: uncharacterized protein LOC101292746 [Fragaria vesca subsp. vesca]
c32769.graph_c0	3470	2991	3440	3683	3396	290.864	0.0856491	0	PREDICTED: transcription factor PIF5-like [Fragaria vesca subsp. vesca]
c37542.graph_c1	1491	1235	1369	1481	1394	119.56	0.0857678	0	PREDICTED: transmembrane protein 63C-like [Fragaria vesca subsp. vesca]
c16943.graph_c0	609	684	555	624	618	53.0471	0.0858368	1.94219e-57	PREDICTED: ER membrane protein complex subunit 6-like [Fragaria vesca subsp. vesca]
c35610.graph_c0	1074	1096	910	1095	1043.75	89.7418	0.0859801	0	PREDICTED: pre-mRNA-processing protein 40C [Prunus mume]
c18587.graph_c0	763	733	718	865	769.75	66.1986	0.0860001	0	PREDICTED: heterogeneous nuclear ribonucleoprotein 27C-like [Fragaria vesca subsp. vesca]
c20425.graph_c0	951	866	1067	952	959	82.5146	0.0860424	0	PREDICTED: uncharacterized protein LOC101307548 [Fragaria vesca subsp. vesca]
c21364.graph_c0	532	537	637	557	565.75	48.7126	0.0861027	0	PREDICTED: AMSH-like ubiquitin thioesterase 1-like [Fragaria vesca subsp. vesca]
c33274.graph_c0	942	924	773	877	879	75.7936	0.0862271	0	PREDICTED: AP-2 complex subunit alpha-2-like [Fragaria vesca subsp. vesca]
c9129.graph_c0	1897	1649	2022	1951	1879.75	162.126	0.0862488	9.93236e-164	PREDICTED: protein TIME FOR COFFEE-like [Malus domestica]
c36600.graph_c0	2035	2157	1891	1768	1962.75	169.341	0.0862772	0	PREDICTED: pentatricopeptide repeat-containing protein At5g25630-like [Fragaria vesca subsp. vesca]
c22751.graph_c0	521	576	467	539	525.75	45.3679	0.0862919	1.85972e-63	PREDICTED: putative ribonuclease H protein At1g65750-like [Fragaria vesca subsp. vesca]
c34156.graph_c0	1219	1136	1062	1297	1178.5	101.753	0.0863411	0	PREDICTED: uncharacterized protein LOC101293146 [Fragaria vesca subsp. vesca]
c27726.graph_c0	9183	7505	7942	8346	8244	714.014	0.0866102	1.07277e-152	PREDICTED: BI1-like protein-like [Fragaria vesca subsp. vesca]
c37410.graph_c2	524	513	449	554	510	44.2041	0.0866747	1.54519e-166	PREDICTED: uncharacterized protein LOC101314280 [Fragaria vesca subsp. vesca]
c32430.graph_c0	484	563	509	584	535	46.4112	0.0867499	0	PREDICTED: uncharacterized protein LOC101309389 [Fragaria vesca subsp. vesca]
c35650.graph_c0	1252	1353	1125	1362	1273	110.553	0.0868446	0	PREDICTED: monothiol glutaredoxin-S17-like [Fragaria vesca subsp. vesca]
c20233.graph_c0	3450	3369	3972	3952	3685.75	320.799	0.0870378	7.56969e-108	PREDICTED: N-alpha-acetyltransferase 11-like [Fragaria vesca subsp. vesca]
c16331.graph_c0	11787	10200	10209	11947	11035.8	962.072	0.0871777	0	PREDICTED: phosphate carrier protein, mitochondrial-like [Fragaria vesca subsp. vesca]
c9255.graph_c0	998	961	846	1042	961.75	83.9697	0.0873093	0	PREDICTED: VHS domain-containing protein At3g16270-like [Fragaria vesca subsp. vesca]
c38085.graph_c0	687	668	565	677	649.25	56.7002	0.0873319	1.49142e-51	PREDICTED: type I inositol 1,4,5-trisphosphate 5-phosphatase 2-like [Fragaria vesca subsp. vesca]
c36923.graph_c1	829	697	693	773	748	65.3503	0.0873668	0	PREDICTED: UPF0420 protein C16orf58 homolog [Fragaria vesca subsp. vesca]
c37946.graph_c0	2005	1972	1644	1853	1868.5	163.284	0.0873877	0	PREDICTED: THO complex subunit 1-like [Fragaria vesca subsp. vesca]
c37555.graph_c0	1109	1081	1310	1186	1171.5	102.452	0.0874534	0	PREDICTED: protein kinase PVPK-1-like [Fragaria vesca subsp. vesca]
c28661.graph_c0	1027	920	1130	1088	1041.25	91.2264	0.0876124	1.1991e-110	PREDICTED: tetraspanin-18-like [Fragaria vesca subsp. vesca]
c37118.graph_c0	604	555	501	509	542.25	47.5491	0.0876885	0	PREDICTED: transportin-3-like [Fragaria vesca subsp. vesca]
c9257.graph_c0	582	636	720	651	647.25	56.8353	0.0878104	0	PREDICTED: DEAD-box ATP-dependent RNA helicase 24-like [Fragaria vesca subsp. vesca]
c9396.graph_c0	597	620	682	723	655.5	57.5645	0.0878176	0	PREDICTED: serine/threonine-protein kinase PBS1-like [Fragaria vesca subsp. vesca]
c8678.graph_c0	748	859	730	861	799.5	70.2496	0.0878669	0	PREDICTED: probable ATP-dependent RNA helicase YTHDC2-like [Fragaria vesca subsp. vesca]
c38948.graph_c0	795	864	732	893	821	72.1803	0.0879176	1.63335e-164	PREDICTED: OTU domain-containing protein 6B-like isoform 1 [Fragaria vesca subsp. vesca]
c28662.graph_c0	1037	1172	1232	1275	1179	103.663	0.0879244	0	PREDICTED: nitrate transporter 1.7-like [Fragaria vesca subsp. vesca]
c38939.graph_c0	611	618	697	565	622.75	54.7989	0.087995	6.69862e-82	PREDICTED: thioredoxin Y1, chloroplastic-like [Fragaria vesca subsp. vesca]
c14616.graph_c0	627	659	632	535	613.25	54.027	0.0880995	4.51371e-95	PREDICTED: protein DCL, chloroplastic-like [Fragaria vesca subsp. vesca]
c37306.graph_c0	636	648	760	642	671.5	59.203	0.0881654	8.20431e-148	hypothetical protein PRUPE_ppa017049mg [Prunus persica]
c32320.graph_c0	773	638	701	652	691	60.9754	0.0882423	0	PREDICTED: protein EXECUTER 1, chloroplastic-like [Fragaria vesca subsp. vesca]
c37489.graph_c1	2729	2538	2343	2876	2621.5	231.561	0.0883314	4.61829e-143	hypothetical protein PRUPE_ppa003619mg [Prunus persica]
c30704.graph_c0	1615	1791	1445	1584	1608.75	142.221	0.0884049	0	PREDICTED: two pore calcium channel protein 1-like [Fragaria vesca subsp. vesca]
c10021.graph_c0	737	633	703	783	714	63.1717	0.0884758	0	PREDICTED: uncharacterized protein LOC103335797 [Prunus mume]
c37684.graph_c0	1005	1125	1246	1166	1135.5	100.467	0.0884784	0	PREDICTED: leucine-rich repeat receptor-like protein CLAVATA2-like [Fragaria vesca subsp. vesca]
c28689.graph_c0	1134	1074	952	952	1028	91.1117	0.08863	0	PREDICTED: macrophage erythroblast attacher-like [Fragaria vesca subsp. vesca]
c37598.graph_c0	1192	1230	1002	1114	1134.5	100.669	0.0887346	1.27205e-96	PREDICTED: crossover junction endonuclease EME1B-like [Pyrus x bretschneideri]
c32028.graph_c0	1773	2081	2139	2166	2039.75	181.335	0.0889004	2.66107e-108	hypothetical protein PRUPE_ppa012120mg [Prunus persica]
c37839.graph_c0	1238	1148	995	1139	1130	100.489	0.0889281	0	PREDICTED: ubiquitin-like modifier-activating enzyme atg7-like isoform 2 [Fragaria vesca subsp. vesca]
c32575.graph_c0	1909	1938	1954	2292	2023.25	180.132	0.0890311	0	PREDICTED: signal recognition particle 54 kDa protein 2-like [Fragaria vesca subsp. vesca]
c38752.graph_c0	1277	1461	1245	1479	1365.5	121.594	0.0890469	5.0972e-178	PREDICTED: uncharacterized protein LOC101299868 [Fragaria vesca subsp. vesca]
c34228.graph_c0	592	527	493	591	550.75	49.0603	0.0890791	0	PREDICTED: trehalose-phosphate phosphatase A-like [Fragaria vesca subsp. vesca]
c31810.graph_c1	1771	1820	1623	2013	1806.75	160.994	0.0891067	0	PREDICTED: 26S proteasome non-ATPase regulatory subunit 4-like [Fragaria vesca subsp. vesca]
c25294.graph_c0	1155	1043	1121	1289	1152	102.665	0.0891185	0	PREDICTED: SWI/SNF complex subunit SWI3C-like [Fragaria vesca subsp. vesca]
c32224.graph_c0	1348	1288	1572	1360	1392	124.064	0.0891268	0	hypothetical protein PRUPE_ppa003566mg [Prunus persica]
c15192.graph_c0	1084	1119	1295	1272	1192.5	106.46	0.0892744	0	PREDICTED: sucrose transport protein SUC4-like isoform 2 [Fragaria vesca subsp. vesca]
c29165.graph_c0	1100	973	889	1028	997.5	89.0861	0.0893094	0	PREDICTED: uncharacterized protein LOC101299177 [Fragaria vesca subsp. vesca]
c24440.graph_c0	770	626	708	750	713.5	63.7992	0.0894172	0	PREDICTED: copper-transporting ATPase RAN1-like [Fragaria vesca subsp. vesca]
c38014.graph_c1	1638	1501	1806	1820	1691.25	151.41	0.0895254	5.44289e-56	PREDICTED: probable splicing factor 3A subunit 1-like [Fragaria vesca subsp. vesca]
c28577.graph_c0	1427	1289	1604	1463	1445.75	129.438	0.0895301	0	PREDICTED: ATP-dependent zinc metalloprotease FTSH 4, mitochondrial-like [Fragaria vesca subsp. vesca]
c21096.graph_c0	568	497	460	496	505.25	45.2355	0.0895309	3.91861e-132	PREDICTED: uncharacterized protein LOC101292026 [Fragaria vesca subsp. vesca]
c9173.graph_c0	5589	4861	5642	4761	5213.25	466.771	0.0895355	1.43146e-93	hypothetical protein PRUPE_ppa012560mg [Prunus persica]
c30402.graph_c0	809	703	714	841	766.75	68.6653	0.0895536	0	PREDICTED: F-actin-capping protein subunit alpha [Prunus mume]
c28905.graph_c0	454	514	510	566	511	45.7675	0.0895646	2.34499e-79	hypothetical protein CICLE_v10031719mg [Citrus clementina]
c37720.graph_c0	1726	1419	1471	1616	1558	139.616	0.0896124	0	PREDICTED: probable lysine-specific demethylase JMJ14-like [Fragaria vesca subsp. vesca]
c32935.graph_c0	862	972	798	820	863	77.3649	0.0896465	0	PREDICTED: uncharacterized protein LOC101293193 [Fragaria vesca subsp. vesca]
c38359.graph_c0	3212	3178	2625	2980	2998.75	269.349	0.0898204	0	PREDICTED: PH-interacting protein-like [Fragaria vesca subsp. vesca]
c37838.graph_c0	633	623	519	623	599.5	53.8733	0.0898637	0	PREDICTED: MORC family CW-type zinc finger protein 3-like [Fragaria vesca subsp. vesca]
c34522.graph_c0	614	637	750	689	672.5	60.4456	0.0898819	3.6227e-166	PREDICTED: F-box protein SKIP1-like [Fragaria vesca subsp. vesca]
c33535.graph_c0	606	524	584	652	591.5	53.1758	0.0898999	6.23799e-145	PREDICTED: novel plant SNARE 13-like [Fragaria vesca subsp. vesca]
c35597.graph_c0	614	673	577	547	602.75	54.2609	0.0900223	1.11657e-102	PREDICTED: protein N-terminal asparagine amidohydrolase-like [Fragaria vesca subsp. vesca]
c35048.graph_c0	2465	2522	2741	2996	2681	241.359	0.0900256	0	PREDICTED: heterogeneous nuclear ribonucleoprotein Q-like [Fragaria vesca subsp. vesca]
c36019.graph_c0	1184	1309	1050	1216	1189.75	107.196	0.0900993	0	PREDICTED: histone acetyltransferase GCN5-like [Fragaria vesca subsp. vesca]
c35574.graph_c0	2165	1807	2231	2114	2079.25	187.713	0.0902793	5.32419e-58	hypothetical protein AALP_AA8G292900 [Arabis alpina]
c25500.graph_c0	2463	2196	2485	2058	2300.5	208.305	0.0905477	0	PREDICTED: peroxisomal nicotinamide adenine dinucleotide carrier [Pyrus x bretschneideri]
c33686.graph_c0	535	601	482	553	542.75	49.1554	0.0905672	0	PREDICTED: cohesin subunit SA-1-like [Fragaria vesca subsp. vesca]
c36999.graph_c0	628	547	538	511	556	50.3786	0.0906089	0	PREDICTED: uncharacterized protein LOC101310002 [Fragaria vesca subsp. vesca]
c29351.graph_c0	3575	3610	2998	3677	3465	314.196	0.0906772	1.6401e-64	hypothetical protein PRUPE_ppa012107mg [Prunus persica]
c38305.graph_c1	828	811	677	816	783	71.0258	0.0907099	2.34916e-166	PREDICTED: phospholipase D beta 1-like [Fragaria vesca subsp. vesca]
c36914.graph_c0	712	575	615	634	634	57.521	0.0907271	0	PREDICTED: alpha-mannosidase 2x-like [Fragaria vesca subsp. vesca]
c37206.graph_c1	2259	2019	2265	1875	2104.5	191.147	0.0908275	0	PREDICTED: uncharacterized protein LOC101291428 [Fragaria vesca subsp. vesca]
c35780.graph_c0	6496	5791	5326	5453	5766.5	524.434	0.0909449	0	PREDICTED: basic leucine zipper and W2 domain-containing protein 2-like [Fragaria vesca subsp. vesca]
c16372.graph_c0	3560	3620	4308	4025	3878.25	353.175	0.0910654	4.15718e-100	PREDICTED: thioredoxin-like protein 4A-like [Fragaria vesca subsp. vesca]
c29266.graph_c0	799	966	979	953	924.25	84.1719	0.0910705	0	PREDICTED: omega-amidase NIT2-like [Fragaria vesca subsp. vesca]
c27457.graph_c0	466	503	518	579	516.5	47.0496	0.0910932	5.23475e-108	PREDICTED: nudC domain-containing protein 2-like [Fragaria vesca subsp. vesca]
c37223.graph_c0	2146	2045	1843	2295	2082.25	189.697	0.0911019	0	PREDICTED: putative SWI/SNF-related matrix-associated actin-dependent regulator of chromatin subfamily A member 3-like 2-like [Fragaria vesca subsp. vesca]
c37000.graph_c0	805	713	647	704	717.25	65.393	0.0911719	4.14674e-85	PREDICTED: RNA-binding protein 48-like [Fragaria vesca subsp. vesca]
c37661.graph_c0	2986	2594	3156	3185	2980.25	272.049	0.0912841	0	PREDICTED: DNA topoisomerase 6 subunit A-like isoform 1 [Fragaria vesca subsp. vesca]
c38197.graph_c0	2605	2691	2171	2519	2496.5	228.078	0.0913592	0	PREDICTED: uncharacterized protein LOC101298071 [Fragaria vesca subsp. vesca]
c25330.graph_c0	690	688	587	732	674.25	61.6029	0.0913651	0	PREDICTED: SRSF protein kinase 1-like [Fragaria vesca subsp. vesca]
c33732.graph_c0	1880	1708	2133	1909	1907.5	174.556	0.0915102	0	PREDICTED: synaptotagmin-2-like [Fragaria vesca subsp. vesca]
c19901.graph_c0	644	731	587	678	660	60.4152	0.0915382	0	PREDICTED: uncharacterized protein LOC101311076 [Fragaria vesca subsp. vesca]
c37744.graph_c0	578	475	485	532	517.5	47.3744	0.0915447	3.89573e-122	DEAD-box ATP-dependent RNA helicase 28 [Auxenochlorella protothecoides]
c34731.graph_c0	1155	1136	1035	1292	1154.5	105.718	0.0915705	1.16539e-124	PREDICTED: ADP-ribosylation factor-like protein 5-like [Fragaria vesca subsp. vesca]
c36094.graph_c0	3185	3158	2600	2916	2964.75	271.585	0.0916046	0	PREDICTED: zeta-carotene desaturase, chloroplastic/chromoplastic-like [Fragaria vesca subsp. vesca]
c33225.graph_c0	453	507	567	506	508.25	46.5859	0.0916595	0	PREDICTED: uncharacterized protein LOC101298792 [Fragaria vesca subsp. vesca]
c37613.graph_c0	859	943	756	894	863	79.217	0.0917926	0	PREDICTED: nicastrin-like [Fragaria vesca subsp. vesca]
c9672.graph_c0	750	752	875	886	815.75	74.9061	0.0918248	3.97057e-132	PREDICTED: E3 ubiquitin-protein ligase MARCH2-like [Fragaria vesca subsp. vesca]
c27343.graph_c0	4303	4302	3531	3924	4015	368.714	0.0918341	0	PREDICTED: transmembrane 9 superfamily member 4-like [Fragaria vesca subsp. vesca]
c9149.graph_c0	1325	1427	1193	1474	1354.75	124.484	0.091887	0	PREDICTED: probable S-acyltransferase At3g26935-like [Fragaria vesca subsp. vesca]
c27128.graph_c0	2315	2535	2582	2891	2580.75	237.327	0.0919606	0	PREDICTED: 26S protease regulatory subunit 6B homolog [Fragaria vesca subsp. vesca]
c30500.graph_c1	803	937	922	1006	917	84.3445	0.0919788	0	PREDICTED: polyadenylate-binding protein RBP47B&apos;-like [Fragaria vesca subsp. vesca]
c30633.graph_c0	4607	5022	5746	5246	5155.25	474.537	0.0920492	0	PREDICTED: pentatricopeptide repeat-containing protein At3g51320 [Prunus mume]
c37288.graph_c0	1173	1030	948	1005	1039	95.6974	0.0921053	0	PREDICTED: E3 SUMO-protein ligase SIZ1-like [Fragaria vesca subsp. vesca]
c34698.graph_c0	559	493	613	589	563.5	51.9326	0.0921609	0	PREDICTED: poly(A) polymerase type 3-like isoform X2 [Prunus mume]
c37471.graph_c0	754	714	883	802	788.25	72.6928	0.0922205	0	PREDICTED: uncharacterized protein LOC101305114 [Fragaria vesca subsp. vesca]
c24367.graph_c0	1446	1512	1650	1777	1596.25	147.459	0.0923786	0	PREDICTED: beta-fructofuranosidase, insoluble isoenzyme 1-like [Prunus mume]
c39078.graph_c0	1324	1055	1225	1205	1202.25	111.102	0.0924115	0	PREDICTED: uncharacterized protein LOC101315016 [Fragaria vesca subsp. vesca]
c20636.graph_c0	1498	1246	1256	1426	1356.5	125.383	0.0924316	2.49812e-128	PREDICTED: DCN1-like protein 4-like [Fragaria vesca subsp. vesca]
c35919.graph_c0	720	722	611	763	704	65.0897	0.0924569	0	PREDICTED: peroxisome biogenesis protein 7-like [Fragaria vesca subsp. vesca]
c20070.graph_c0	940	777	929	957	900.75	83.3002	0.0924787	1.37113e-90	PREDICTED: uncharacterized protein LOC101314867 [Fragaria vesca subsp. vesca]
c20385.graph_c0	5930	5764	4785	5419	5474.5	506.551	0.0925291	4.49338e-112	PREDICTED: probable ATP synthase 24 kDa subunit, mitochondrial [Pyrus x bretschneideri]
c38055.graph_c0	1537	1640	1768	1903	1712	158.562	0.0926182	6.54844e-156	PREDICTED: uncharacterized protein LOC101309664 [Fragaria vesca subsp. vesca]
c35063.graph_c0	1098	1188	1318	1081	1171.25	108.515	0.0926492	2.71315e-163	PREDICTED: uncharacterized membrane protein STKORF319-like [Fragaria vesca subsp. vesca]
c33804.graph_c2	636	724	651	774	696.25	64.531	0.0926837	1.64454e-91	PREDICTED: uncharacterized protein LOC101311295 [Fragaria vesca subsp. vesca]
c35628.graph_c0	1382	1116	1281	1189	1242	115.19	0.0927453	0	PREDICTED: phospholipid-transporting ATPase 2-like [Fragaria vesca subsp. vesca]
c35290.graph_c0	825	822	882	997	881.5	81.7985	0.0927947	0	PREDICTED: S-acyltransferase TIP1-like [Fragaria vesca subsp. vesca]
c32484.graph_c0	691	778	630	659	689.5	64.0443	0.0928851	0	PREDICTED: ABC transporter B family member 29, chloroplastic-like, partial [Fragaria vesca subsp. vesca]
c28097.graph_c0	867	894	797	724	820.5	76.2212	0.092896	0	PREDICTED: DDB1- and CUL4-associated factor 8-like [Fragaria vesca subsp. vesca]
c36557.graph_c0	2660	2911	2568	3150	2822.25	262.212	0.0929087	1.89845e-164	PREDICTED: uncharacterized protein LOC101308619 [Fragaria vesca subsp. vesca]
c33985.graph_c0	2011	1905	2342	2214	2118	196.816	0.0929256	0	PREDICTED: two-component response regulator-like APRR7-like [Fragaria vesca subsp. vesca]
c32533.graph_c0	691	652	701	807	712.75	66.2942	0.0930118	0	PREDICTED: phosphatidate phosphatase LPIN3-like [Fragaria vesca subsp. vesca]
c15220.graph_c0	678	637	785	744	711	66.1564	0.0930469	2.76988e-124	PREDICTED: vacuolar protein sorting-associated protein 24 homolog 1-like [Fragaria vesca subsp. vesca]
c37349.graph_c0	758	787	864	930	834.75	77.6719	0.093048	0	PREDICTED: pre-mRNA-splicing factor ATP-dependent RNA helicase PRP16-like [Fragaria vesca subsp. vesca]
c35521.graph_c0	588	567	685	669	627.25	58.4487	0.0931825	0	PREDICTED: uncharacterized protein LOC101292683 [Fragaria vesca subsp. vesca]
c37463.graph_c1	664	667	649	788	692	64.4826	0.0931829	0	PREDICTED: beta-catenin-like protein 1-like isoform 1 [Fragaria vesca subsp. vesca]
c37448.graph_c0	550	540	504	627	555.25	51.7518	0.0932045	0	PREDICTED: uncharacterized protein LOC101310286 [Fragaria vesca subsp. vesca]
c9388.graph_c0	628	743	684	778	708.25	66.0827	0.0933041	5.10523e-61	PREDICTED: uncharacterized protein LOC103947931 [Pyrus x bretschneideri]
c36549.graph_c0	1968	2150	1781	1773	1918	178.995	0.093324	0	PREDICTED: calmodulin-binding transcription activator 5-like [Fragaria vesca subsp. vesca]
c34702.graph_c0	500	532	434	534	500	46.6762	0.0933524	2.34898e-80	PREDICTED: 50S ribosomal protein L20-like isoform 1 [Fragaria vesca subsp. vesca]
c29199.graph_c0	2090	2196	2544	2473	2325.75	217.354	0.0934556	0	PREDICTED: cell division cycle protein 48 homolog [Fragaria vesca subsp. vesca]
c33694.graph_c0	726	807	725	641	724.75	67.776	0.0935164	0	PREDICTED: omega-6 fatty acid desaturase, chloroplastic-like [Fragaria vesca subsp. vesca]
c29141.graph_c0	1420	1371	1207	1173	1292.75	121.118	0.0936902	0	PREDICTED: transcription factor VOZ1-like [Fragaria vesca subsp. vesca]
c33387.graph_c0	438	535	541	502	504	47.2229	0.0936962	0	PREDICTED: APO protein 1, chloroplastic-like [Fragaria vesca subsp. vesca]
c36110.graph_c0	569	620	560	684	608.25	56.9934	0.0937007	0	PREDICTED: protein SCAI-like isoform X2 [Pyrus x bretschneideri]
c38588.graph_c0	3737	4056	4116	4674	4145.75	389.472	0.0939448	0	citrate synthase [Prunus sibirica]
c35292.graph_c0	521	552	569	457	524.75	49.3449	0.094035	0	PREDICTED: rhodanese-like domain-containing protein 7 [Prunus mume]
c17246.graph_c0	1339	1269	1080	1164	1213	114.167	0.0941192	1.13289e-122	PREDICTED: VAMP-like protein YKT61-like isoform 2 [Fragaria vesca subsp. vesca]
c33680.graph_c0	921	1111	1037	1145	1053.5	99.1749	0.0941385	0	PREDICTED: sodium/pyruvate cotransporter BASS2, chloroplastic-like [Fragaria vesca subsp. vesca]
c36216.graph_c0	880	861	1026	1023	947.5	89.2581	0.0942037	0	PREDICTED: uncharacterized protein LOC101298204 [Fragaria vesca subsp. vesca]
c39002.graph_c0	548	664	673	667	638	60.1166	0.0942266	0	PREDICTED: probable E3 ubiquitin-protein ligase HERC4-like [Fragaria vesca subsp. vesca]
c23831.graph_c0	507	518	526	618	542.25	51.0971	0.0942317	1.77857e-143	PREDICTED: survival of motor neuron-related-splicing factor 30-like [Fragaria vesca subsp. vesca]
c16781.graph_c0	1253	1244	1225	1485	1301.75	122.723	0.0942753	0	PREDICTED: protein SGT1 homolog [Fragaria vesca subsp. vesca]
c38228.graph_c0	649	772	647	753	705.25	66.5651	0.0943852	0	PREDICTED: uncharacterized protein LOC101292892 [Fragaria vesca subsp. vesca]
c36862.graph_c1	3618	3856	4477	4230	4045.25	382.491	0.0945532	0	PREDICTED: uncharacterized protein LOC101312523 [Fragaria vesca subsp. vesca]
c36341.graph_c1	1028	1047	844	1002	980.25	92.6872	0.0945547	0	PREDICTED: GPN-loop GTPase 1 homolog [Fragaria vesca subsp. vesca]
c36967.graph_c0	5777	4668	5452	5732	5407.25	513.378	0.0949425	3.51195e-142	PREDICTED: glutathione reductase, cytosolic-like [Fragaria vesca subsp. vesca]
c35263.graph_c0	3769	3602	4469	3969	3952.25	375.751	0.0950727	1.29517e-163	PREDICTED: uncharacterized protein LOC101292317 [Fragaria vesca subsp. vesca]
c9436.graph_c0	1239	1426	1147	1214	1256.5	119.489	0.0950968	2.72339e-67	Peptidylprolyl cis/trans isomerase [Theobroma cacao]
c30322.graph_c0	2119	2240	2010	2501	2217.5	211.058	0.0951786	1.44908e-176	PREDICTED: NADH dehydrogenase [ubiquinone] flavoprotein 2, mitochondrial [Pyrus x bretschneideri]
c29356.graph_c0	9063	9695	8508	7734	8750	833.029	0.0952034	0	PREDICTED: probable galactinol--sucrose galactosyltransferase 2-like [Fragaria vesca subsp. vesca]
c20846.graph_c0	810	1023	911	935	919.75	87.5876	0.0952298	1.30865e-96	PREDICTED: 30S ribosomal protein S6 alpha, chloroplastic-like [Fragaria vesca subsp. vesca]
c36245.graph_c0	1085	1296	1149	1326	1214	115.663	0.0952746	0	PREDICTED: N-alpha-acetyltransferase 16, NatA auxiliary subunit-like [Fragaria vesca subsp. vesca]
c26603.graph_c0	1103	1118	927	1159	1076.75	102.601	0.0952875	2.85569e-81	PREDICTED: probable proteasome inhibitor-like [Fragaria vesca subsp. vesca]
c25175.graph_c0	1273	1249	1530	1407	1364.75	130.267	0.0954514	0	PREDICTED: probable ubiquitin conjugation factor E4-like [Fragaria vesca subsp. vesca]
c37320.graph_c0	1021	973	812	935	935.25	89.3845	0.0955728	8.01747e-162	PREDICTED: NADH dehydrogenase [ubiquinone] complex I, assembly factor 7-like [Fragaria vesca subsp. vesca]
c34927.graph_c1	669	663	544	664	635	60.7234	0.0956274	0	PREDICTED: transcription factor GTE7-like isoform 1 [Fragaria vesca subsp. vesca]
c37231.graph_c0	1175	1066	1248	1339	1207	115.484	0.0956789	0	PREDICTED: phospholipase D beta 1-like [Fragaria vesca subsp. vesca]
c25610.graph_c0	2034	1791	2238	2168	2057.75	196.947	0.09571	3.61122e-137	PREDICTED: putative vesicle-associated membrane protein 726-like [Fragaria vesca subsp. vesca]
c36098.graph_c0	795	834	815	669	778.25	74.5537	0.0957966	0	PREDICTED: non-lysosomal glucosylceramidase-like [Fragaria vesca subsp. vesca]
c9202.graph_c0	2240	2491	2093	2583	2351.75	225.32	0.0958093	0	PREDICTED: diacylglycerol kinase iota-like [Fragaria vesca subsp. vesca]
c16744.graph_c0	1973	2065	2068	2435	2135.25	204.64	0.095839	0	PREDICTED: CDPK-related kinase 5-like [Fragaria vesca subsp. vesca]
c38769.graph_c0	1051	1108	886	973	1004.5	96.4521	0.09602	5.02682e-92	PREDICTED: dual specificity phosphatase Cdc25-like [Fragaria vesca subsp. vesca]
c32215.graph_c0	1990	1985	1622	1983	1895	182.024	0.0960548	0	PREDICTED: protein STRUBBELIG-RECEPTOR FAMILY 6-like [Fragaria vesca subsp. vesca]
c24914.graph_c0	700	642	793	661	699	67.1565	0.0960752	0	PREDICTED: E3 ubiquitin-protein ligase RHF2A-like [Fragaria vesca subsp. vesca]
c24439.graph_c0	580	707	725	682	673.5	64.7791	0.0961828	0	PREDICTED: IAA-amino acid hydrolase ILR1-like [Fragaria vesca subsp. vesca]
c36054.graph_c0	2045	2007	1666	1787	1876.25	180.502	0.0962035	2.72073e-95	PREDICTED: acyl-coenzyme A thioesterase 13-like [Fragaria vesca subsp. vesca]
c34931.graph_c0	800	889	702	822	803.25	77.3881	0.0963437	0	PREDICTED: uncharacterized protein LOC101315355 [Fragaria vesca subsp. vesca]
c29823.graph_c0	650	600	744	718	678	65.3809	0.0964321	0	PREDICTED: uncharacterized protein LOC101292143 [Fragaria vesca subsp. vesca]
c38337.graph_c0	592	684	676	751	675.75	65.1786	0.0964537	6.06159e-59	PREDICTED: glucosidase 2 subunit beta-like [Fragaria vesca subsp. vesca]
c14947.graph_c1	1120	1044	1245	1291	1175	113.346	0.0964647	0	PREDICTED: mitogen-activated protein kinase homolog MMK1-like [Fragaria vesca subsp. vesca]
c8954.graph_c0	606	692	654	761	678.25	65.4338	0.0964745	5.79169e-129	PREDICTED: uncharacterized protein LOC101296496 [Fragaria vesca subsp. vesca]
c37483.graph_c2	1575	1535	1843	1502	1613.75	155.721	0.0964961	2.8169e-116	PREDICTED: uncharacterized protein LOC101293803 [Fragaria vesca subsp. vesca]
c27330.graph_c0	1144	1350	1388	1177	1264.75	122.118	0.0965554	2.50318e-168	PREDICTED: UPF0565 protein C2orf69 homolog [Fragaria vesca subsp. vesca]
c36751.graph_c0	702	748	613	766	707.25	68.3685	0.0966681	7.06089e-135	PREDICTED: COP9 signalosome complex subunit 7-like [Fragaria vesca subsp. vesca]
c26492.graph_c0	4007	4245	3429	4245	3981.5	385.042	0.0967077	0	PREDICTED: 26S protease regulatory subunit 7-like [Fragaria vesca subsp. vesca]
c38087.graph_c0	1259	1287	1039	1273	1214.5	117.557	0.0967946	3.05758e-63	hypothetical protein [Cicer arietinum]
c31893.graph_c0	1417	1595	1349	1659	1505	145.941	0.0969705	9.83316e-55	PREDICTED: glycine-rich RNA-binding protein blt801 [Prunus mume]
c21122.graph_c0	1593	1421	1802	1609	1606.25	155.798	0.0969947	1.81881e-84	PREDICTED: uncharacterized protein LOC101297765 [Fragaria vesca subsp. vesca]
c30522.graph_c0	1109	1318	1057	1173	1164.25	112.947	0.0970123	0	PREDICTED: probable NOT transcription complex subunit VIP2-like [Fragaria vesca subsp. vesca]
c32393.graph_c0	931	970	772	925	899.5	87.3098	0.0970648	0	PREDICTED: uncharacterized protein LOC101313023 [Fragaria vesca subsp. vesca]
c37539.graph_c0	639	680	738	798	713.75	69.3127	0.0971106	6.53163e-118	hypothetical protein PRUPE_ppa023358mg [Prunus persica]
c36634.graph_c1	810	724	898	887	829.75	80.6407	0.0971867	0	PREDICTED: protein SUPPRESSOR OF PHYA-105 1-like [Fragaria vesca subsp. vesca]
c39158.graph_c0	863	1017	963	1090	983.25	95.5768	0.0972049	0	PREDICTED: SWI/SNF complex component SNF12 homolog [Fragaria vesca subsp. vesca]
c31367.graph_c0	850	733	707	852	785.5	76.3784	0.0972354	0	PREDICTED: uncharacterized protein LOC101315136 [Fragaria vesca subsp. vesca]
c29530.graph_c0	2680	3099	2476	2642	2724.25	265.072	0.0973007	1.10227e-154	PREDICTED: proteasome subunit beta type-1-like [Fragaria vesca subsp. vesca]
c31744.graph_c0	1095	920	1156	1018	1047.25	101.906	0.0973086	0	PREDICTED: progestin and adipoQ receptor family member 4-like [Fragaria vesca subsp. vesca]
c29233.graph_c0	786	700	638	649	693.25	67.4753	0.0973318	2.64397e-53	PREDICTED: multiple myeloma tumor-associated protein 2 homolog [Sesamum indicum]
c39197.graph_c0	708	739	841	866	788.5	76.7963	0.0973954	0	PREDICTED: uncharacterized GPI-anchored protein At1g61900-like [Fragaria vesca subsp. vesca]
c37254.graph_c0	1833	1939	1604	2019	1848.75	180.075	0.0974035	0	PREDICTED: uncharacterized protein LOC101292071 [Fragaria vesca subsp. vesca]
c35305.graph_c0	501	569	583	476	532.25	51.8548	0.0974256	1.00027e-135	PREDICTED: uncharacterized protein LOC101298105 [Fragaria vesca subsp. vesca]
c32735.graph_c0	1165	927	1001	1009	1025.5	100.058	0.0975703	0	PREDICTED: auxilin-related protein 2-like [Fragaria vesca subsp. vesca]
c37622.graph_c0	4319	4450	3549	4033	4087.75	399.145	0.0976442	2.24932e-119	PREDICTED: uncharacterized CDP-alcohol phosphatidyltransferase class-I family protein 3-like [Fragaria vesca subsp. vesca]
c29946.graph_c0	800	894	904	733	832.75	81.3444	0.0976817	0	PREDICTED: putative arsenical pump-driving ATPase-like [Fragaria vesca subsp. vesca]
c37093.graph_c0	3077	3168	2622	2656	2880.75	281.952	0.0978745	0	PREDICTED: rab3 GTPase-activating protein catalytic subunit-like [Fragaria vesca subsp. vesca]
c20250.graph_c0	579	668	583	703	633.25	62.0235	0.0979448	0	PREDICTED: PH-interacting protein [Prunus mume]
c36301.graph_c0	637	654	521	618	607.5	59.5119	0.097962	9.64094e-172	PREDICTED: rab9 effector protein with kelch motifs isoform X1 [Musa acuminata subsp. malaccensis]
c37025.graph_c0	1762	1906	1522	1869	1764.75	172.969	0.0980133	4.95158e-61	PREDICTED: reticulon-like protein B2-like isoform 1 [Fragaria vesca subsp. vesca]
c20726.graph_c0	1668	1499	1523	1310	1500	147.031	0.0980204	1.55077e-100	PREDICTED: aquaporin SIP1-2-like [Fragaria vesca subsp. vesca]
c38015.graph_c0	1041	952	905	1128	1006.5	98.6999	0.0980625	5.52121e-70	PREDICTED: histone-lysine N-methyltransferase ATX5-like [Fragaria vesca subsp. vesca]
c9439.graph_c0	12464	12169	12545	14933	13027.8	1280.4	0.0982827	0	PREDICTED: cell division cycle protein 48 homolog [Fragaria vesca subsp. vesca]
c9660.graph_c0	1229	1002	1179	1037	1111.75	109.396	0.0984002	0	PREDICTED: protein VAC14 homolog [Fragaria vesca subsp. vesca]
c21278.graph_c0	477	607	553	537	543.5	53.5008	0.0984375	0	PREDICTED: putative aryl-alcohol dehydrogenase C977.14c-like [Fragaria vesca subsp. vesca]
c37706.graph_c0	724	684	820	658	721.5	71.0563	0.0984842	0	PREDICTED: uncharacterized protein LOC101296578 [Fragaria vesca subsp. vesca]
c22031.graph_c0	517	576	462	566	530.25	52.2964	0.098626	0	PREDICTED: uncharacterized protein LOC101293025 [Fragaria vesca subsp. vesca]
c35679.graph_c0	5689	4771	5046	5891	5349.25	527.654	0.0986408	0	PREDICTED: peroxisomal acyl-coenzyme A oxidase 1-like [Fragaria vesca subsp. vesca]
c28328.graph_c0	1089	1318	1374	1307	1272	125.478	0.098646	0	PREDICTED: uncharacterized protein LOC101315147 [Fragaria vesca subsp. vesca]
c34492.graph_c0	569	489	451	522	507.75	50.0891	0.0986491	6.83148e-169	PREDICTED: uncharacterized protein LOC101297340 [Fragaria vesca subsp. vesca]
c38018.graph_c0	6028	5596	6623	7001	6312	623.098	0.0987164	0	PREDICTED: protein CASP-like [Fragaria vesca subsp. vesca]
c29307.graph_c0	742	853	697	847	784.75	77.5903	0.0988726	0	PREDICTED: purple acid phosphatase 18-like [Fragaria vesca subsp. vesca]
c37008.graph_c0	4711	4636	5659	5391	5099.25	504.571	0.0989501	0	PREDICTED: uncharacterized protein LOC101314441 [Fragaria vesca subsp. vesca]
c18346.graph_c0	713	584	735	666	674.5	66.8456	0.0991039	0	PREDICTED: uncharacterized protein LOC101301741 [Fragaria vesca subsp. vesca]
c36179.graph_c0	1017	1079	900	1140	1034	102.479	0.0991095	0	PREDICTED: protein IQ-DOMAIN 32 [Prunus mume]
c26417.graph_c0	1305	1623	1385	1544	1464.25	145.147	0.099127	0	PREDICTED: angio-associated migratory cell protein-like [Fragaria vesca subsp. vesca]
c20367.graph_c0	1426	1227	1483	1556	1423	141.084	0.0991454	0	PREDICTED: uncharacterized protein LOC101305150 [Fragaria vesca subsp. vesca]
c37106.graph_c1	760	880	875	971	871.5	86.4427	0.0991884	0	PREDICTED: LOW QUALITY PROTEIN: NADPH-dependent thioredoxin reductase 3-like [Fragaria vesca subsp. vesca]
c37057.graph_c0	2901	2674	2872	2321	2692	267.112	0.0992243	0	PREDICTED: long chain acyl-CoA synthetase 7, peroxisomal-like [Fragaria vesca subsp. vesca]
c31565.graph_c0	713	739	796	889	784.25	77.9631	0.0994111	0	PREDICTED: uncharacterized protein LOC101296197 [Fragaria vesca subsp. vesca]
c26329.graph_c0	4072	4051	3329	3538	3747.5	372.579	0.0994206	0	PREDICTED: transaldolase-like [Fragaria vesca subsp. vesca]
c27759.graph_c0	918	1004	1162	1005	1022.25	101.7	0.0994866	0	PREDICTED: putative amidohydrolase YtcJ-like [Fragaria vesca subsp. vesca]
c26796.graph_c0	1003	1070	1113	881	1016.75	101.188	0.0995206	0	PREDICTED: uncharacterized protein LOC101311440 [Fragaria vesca subsp. vesca]
c32048.graph_c0	949	866	962	1099	969	96.5367	0.0996251	5.32153e-75	PREDICTED: uncharacterized protein LOC101310877 [Fragaria vesca subsp. vesca]
c38781.graph_c0	2143	2514	2384	2724	2441.25	243.222	0.0996301	0	PREDICTED: importin subunit alpha-1-like [Fragaria vesca subsp. vesca]
c31481.graph_c0	559	602	493	493	536.75	53.4813	0.0996391	2.74105e-120	hypothetical protein L484_022533 [Morus notabilis]
c24774.graph_c0	860	954	812	755	845.25	84.2511	0.099676	0	PREDICTED: uncharacterized protein LOC101300076 [Fragaria vesca subsp. vesca]
c38096.graph_c0	792	915	978	814	874.75	87.2138	0.0997014	0	PREDICTED: uncharacterized protein LOC101313381 [Fragaria vesca subsp. vesca]
c26814.graph_c0	1310	1189	1033	1127	1164.75	116.145	0.0997164	0	PREDICTED: N-carbamoylputrescine amidase-like [Fragaria vesca subsp. vesca]
c37115.graph_c0	439	523	555	536	513.25	51.2144	0.0997845	5.73964e-71	PREDICTED: F-box/FBD/LRR-repeat protein At4g00160-like [Fragaria vesca subsp. vesca]
c37643.graph_c0	583	578	667	706	633.5	63.2693	0.0998726	6.89379e-174	Cell division cycle 5 isoform 1 [Theobroma cacao]
c39269.graph_c0	648	721	564	638	642.75	64.2255	0.099923	0	PREDICTED: ribosome biogenesis GTPase A-like [Fragaria vesca subsp. vesca]
c14646.graph_c0	489	590	476	504	514.75	51.4547	0.0999605	1.55708e-94	PREDICTED: NADPH:quinone oxidoreductase-like [Fragaria vesca subsp. vesca]
c11220.graph_c0	606	579	668	525	594.5	59.4559	0.10001	0	PREDICTED: mechanosensitive ion channel protein 2, chloroplastic-like [Fragaria vesca subsp. vesca]
c34032.graph_c1	1358	1533	1717	1458	1516.5	151.676	0.100017	0	PREDICTED: ATP-dependent Clp protease proteolytic subunit 5, chloroplastic-like [Fragaria vesca subsp. vesca]
c29706.graph_c0	718	614	773	660	691.25	69.1442	0.100028	4.61884e-139	PREDICTED: SNAP25 homologous protein SNAP33-like [Fragaria vesca subsp. vesca]
c34833.graph_c0	1305	1228	1547	1393	1368.25	136.912	0.100064	0	hypothetical protein JCGZ_06511 [Jatropha curcas]
c30343.graph_c0	1300	1342	1282	1579	1375.75	137.812	0.100173	0	PREDICTED: protein SEC13 homolog [Fragaria vesca subsp. vesca]
c38985.graph_c0	773	968	814	892	861.75	86.3341	0.100185	0	PREDICTED: uncharacterized protein LOC101313350 [Fragaria vesca subsp. vesca]
c24886.graph_c0	722	828	707	866	780.75	78.2959	0.100283	0	PREDICTED: uncharacterized protein LOC101311668 [Fragaria vesca subsp. vesca]
c37620.graph_c0	1756	1701	1423	1495	1593.75	159.932	0.10035	3.40065e-111	PREDICTED: uncharacterized protein LOC103961867 [Pyrus x bretschneideri]
c21237.graph_c0	2099	2243	2124	1762	2057	206.457	0.100368	0	flavonoid 3&apos;-hydroxylase [Fragaria x ananassa]
c35121.graph_c0	16089	14488	14229	12570	14344	1440.61	0.100433	0	PREDICTED: aconitate hydratase 2, mitochondrial-like [Fragaria vesca subsp. vesca]
c19331.graph_c0	3202	3804	4095	3703	3701	371.865	0.100477	7.14147e-122	PREDICTED: probable calcium-binding protein CML49-like [Fragaria vesca subsp. vesca]
c37316.graph_c0	3761	3968	3117	3585	3607.75	362.684	0.100529	0	PREDICTED: eukaryotic translation initiation factor 3 subunit M-like [Fragaria vesca subsp. vesca]
c36526.graph_c0	907	826	713	864	827.5	83.1966	0.10054	0	PREDICTED: uncharacterized protein LOC103339005 [Prunus mume]
c37366.graph_c0	1587	1273	1528	1365	1438.25	144.747	0.100641	8.05756e-145	PREDICTED: tRNA (guanine-N(7)-)-methyltransferase-like [Fragaria vesca subsp. vesca]
c37037.graph_c0	662	784	753	846	761.25	76.635	0.10067	0	PREDICTED: uncharacterized protein LOC101311097 [Fragaria vesca subsp. vesca]
c9249.graph_c0	910	867	921	733	857.75	86.3689	0.100692	0	PREDICTED: uncharacterized protein LOC101303036 [Fragaria vesca subsp. vesca]
c33551.graph_c0	2334	2068	2616	2213	2307.75	232.497	0.100746	0	PREDICTED: HUA2-like protein 3-like [Fragaria vesca subsp. vesca]
c25494.graph_c0	2701	3452	3232	3190	3143.75	316.74	0.100752	0	PREDICTED: nucleobase-ascorbate transporter 3-like [Fragaria vesca subsp. vesca]
c20628.graph_c0	1022	954	821	1029	956.5	96.459	0.100846	0	PREDICTED: NPL4-like protein 2-like [Fragaria vesca subsp. vesca]
c28968.graph_c0	808	743	944	855	837.5	84.5557	0.100962	1.77842e-136	PREDICTED: uncharacterized protein LOC101297769 [Fragaria vesca subsp. vesca]
c36242.graph_c0	1832	2104	1942	2307	2046.25	206.637	0.100983	0	PREDICTED: RRP12-like protein [Prunus mume]
c8915.graph_c0	633	733	804	689	714.75	72.2144	0.101034	3.58947e-176	PREDICTED: outer envelope pore protein 37, chloroplastic-like [Fragaria vesca subsp. vesca]
c36360.graph_c0	621	587	737	627	643	65.0948	0.101236	0	hypothetical protein ARALYDRAFT_333551 [Arabidopsis lyrata subsp. lyrata]
c34178.graph_c0	879	1012	1113	1079	1020.75	103.397	0.101295	2.29519e-153	PREDICTED: uncharacterized protein LOC101291459 [Fragaria vesca subsp. vesca]
c30326.graph_c0	1739	1993	1837	2189	1939.5	196.485	0.101307	0	PREDICTED: splicing factor U2af large subunit B-like [Fragaria vesca subsp. vesca]
c36290.graph_c0	4269	5092	4651	5388	4850	491.654	0.101372	0	PREDICTED: protein argonaute 4-like [Fragaria vesca subsp. vesca]
c33026.graph_c0	1215	1201	1244	1478	1284.5	130.237	0.101391	0	PREDICTED: uncharacterized protein LOC101298540 [Fragaria vesca subsp. vesca]
c28634.graph_c0	577	707	637	722	660.75	67.0044	0.101407	0	PREDICTED: protein FAR1-RELATED SEQUENCE 3-like [Fragaria vesca subsp. vesca]
c8834.graph_c0	551	554	444	545	523.5	53.1319	0.101494	3.89955e-136	PREDICTED: casein kinase I isoform delta-like [Fragaria vesca subsp. vesca]
c33852.graph_c0	595	628	560	708	622.75	63.2528	0.10157	0	PREDICTED: uncharacterized protein LOC101306163 [Fragaria vesca subsp. vesca]
c34309.graph_c0	1073	1074	873	938	989.5	100.56	0.101627	0	hypothetical chloroplast RF1 [Fragaria iinumae]
c8806.graph_c0	588	519	617	664	597	60.7015	0.101677	1.06894e-83	PREDICTED: lysine histidine transporter-like 8-like [Fragaria vesca subsp. vesca]
c36932.graph_c0	3865	3609	3044	3741	3564.75	362.562	0.101707	1.41485e-96	PREDICTED: crt homolog 1-like [Fragaria vesca subsp. vesca]
c34892.graph_c0	3472	3173	2748	2931	3081	313.44	0.101733	0	PREDICTED: V-type proton ATPase subunit d2-like [Fragaria vesca subsp. vesca]
c32824.graph_c0	1943	2130	1667	2019	1939.75	197.382	0.101756	3.3869e-74	hypothetical protein PRUPE_ppa008459mg [Prunus persica]
c29008.graph_c1	836	733	719	886	793.5	80.7733	0.101794	0	PREDICTED: aldehyde dehydrogenase family 3 member I1, chloroplastic-like [Fragaria vesca subsp. vesca]
c27392.graph_c0	573	522	498	448	510.25	51.9639	0.10184	4.16486e-120	PREDICTED: uncharacterized protein LOC101299400 [Fragaria vesca subsp. vesca]
c28700.graph_c0	564	586	467	507	531	54.1172	0.101916	0	PREDICTED: cyclin-dependent kinase F-1-like [Fragaria vesca subsp. vesca]
c33566.graph_c0	892	799	709	742	785.5	80.1436	0.102029	0	PREDICTED: uncharacterized protein LOC101310896 [Fragaria vesca subsp. vesca]
c9245.graph_c0	3397	3146	2758	2778	3019.75	308.336	0.102106	3.6556e-135	PREDICTED: superoxide dismutase [Mn], mitochondrial-like [Fragaria vesca subsp. vesca]
c16961.graph_c0	1738	2130	1716	1898	1870.5	191.07	0.102149	0	PREDICTED: 2-hydroxyacyl-CoA lyase-like [Fragaria vesca subsp. vesca]
c36856.graph_c0	606	729	607	719	665.25	67.9626	0.102161	0	PREDICTED: uncharacterized protein LOC101306025 [Fragaria vesca subsp. vesca]
c9522.graph_c0	2358	2151	2663	2666	2459.5	251.349	0.102195	7.25214e-154	PREDICTED: alpha-soluble NSF attachment protein 2-like [Malus domestica]
c26726.graph_c0	1134	1041	1255	1311	1185.25	121.261	0.102308	3.15649e-111	PREDICTED: uncharacterized protein LOC101302425 [Fragaria vesca subsp. vesca]
c38353.graph_c0	889	841	747	956	858.25	87.8915	0.102408	3.02049e-177	PREDICTED: RNA polymerase II C-terminal domain phosphatase-like 4-like [Fragaria vesca subsp. vesca]
c20309.graph_c0	912	1039	1140	1141	1058	108.459	0.102513	0	PREDICTED: chaperone protein dnaJ 10-like [Fragaria vesca subsp. vesca]
c32703.graph_c0	767	685	750	875	769.25	78.8601	0.102516	0	PREDICTED: uncharacterized protein LOC101290897 [Fragaria vesca subsp. vesca]
c35466.graph_c0	518	636	515	581	562.5	57.6802	0.102542	0	PREDICTED: uncharacterized protein LOC103326674 [Prunus mume]
c15790.graph_c0	786	955	978	842	890.25	91.449	0.102723	0	PREDICTED: uncharacterized protein LOC101305109 [Fragaria vesca subsp. vesca]
c9100.graph_c0	1298	1240	1528	1496	1390.5	142.879	0.102753	0	PREDICTED: zinc finger CCCH domain-containing protein 40-like [Prunus mume]
c15865.graph_c0	1029	1048	938	832	961.75	98.9288	0.102863	0	PREDICTED: riboflavin biosynthesis protein ribBA, chloroplastic-like [Fragaria vesca subsp. vesca]
c34765.graph_c0	910	784	1000	962	914	94.1913	0.103054	0	PREDICTED: telomere repeat-binding protein 4-like [Fragaria vesca subsp. vesca]
c35509.graph_c0	2417	2412	2982	2688	2624.75	270.833	0.103184	0	PREDICTED: uncharacterized protein LOC101294433 [Fragaria vesca subsp. vesca]
c31442.graph_c0	666	810	691	811	744.5	76.8917	0.10328	4.45757e-134	PREDICTED: uncharacterized protein LOC101307303 [Fragaria vesca subsp. vesca]
c30125.graph_c0	963	1091	885	1101	1010	104.365	0.103331	0	PREDICTED: methionine aminopeptidase 2B-like [Fragaria vesca subsp. vesca]
c28444.graph_c1	1283	1394	1266	1576	1379.75	142.615	0.103363	2.94126e-159	hypothetical protein PRUPE_ppa008247mg [Prunus persica]
c32988.graph_c0	1236	1065	1251	1375	1231.75	127.429	0.103454	5.01043e-71	PREDICTED: calmodulin-like [Fragaria vesca subsp. vesca]
c36410.graph_c0	800	857	741	944	835.5	86.4581	0.103481	0	PREDICTED: uncharacterized protein LOC101293006 [Fragaria vesca subsp. vesca]
c30078.graph_c0	992	1003	802	885	920.5	95.2558	0.103483	0	PREDICTED: uncharacterized protein LOC101302328 [Fragaria vesca subsp. vesca]
c37386.graph_c0	2591	2418	2147	2745	2475.25	256.378	0.103577	1.4485e-149	PREDICTED: polypyrimidine tract-binding protein homolog 1-like [Fragaria vesca subsp. vesca]
c28017.graph_c0	1039	1179	916	1085	1054.75	109.32	0.103646	0	PREDICTED: ubiquitin carboxyl-terminal hydrolase isozyme L5-like [Fragaria vesca subsp. vesca]
c31551.graph_c0	1407	1171	1448	1492	1379.5	143.268	0.103855	0	PREDICTED: receptor like protein kinase S.2-like [Fragaria vesca subsp. vesca]
c37615.graph_c0	2025	2073	1768	2283	2037.25	211.595	0.103863	0	PREDICTED: probable methionine--tRNA ligase-like [Fragaria vesca subsp. vesca]
c33200.graph_c0	1032	887	1121	939	994.75	103.352	0.103897	0	PREDICTED: RNA polymerase II C-terminal domain phosphatase-like 2-like [Fragaria vesca subsp. vesca]
c38812.graph_c0	2022	1760	2265	1961	2002	208.018	0.103905	0	PREDICTED: WD repeat-containing protein 26-like [Fragaria vesca subsp. vesca]
c29335.graph_c0	531	457	585	560	533.25	55.4159	0.103921	0	PREDICTED: uncharacterized protein LOC101301407 [Fragaria vesca subsp. vesca]
c33336.graph_c0	645	698	722	824	722.25	75.075	0.103946	3.96642e-147	PREDICTED: uncharacterized protein LOC101307554 [Fragaria vesca subsp. vesca]
c24443.graph_c0	707	716	786	608	704.25	73.241	0.103999	1.5178e-146	PREDICTED: uncharacterized protein LOC101294650 [Fragaria vesca subsp. vesca]
c30327.graph_c0	1266	1239	1216	998	1179.75	122.878	0.104156	1.7955e-153	PREDICTED: glucuronoxylan 4-O-methyltransferase 1-like [Fragaria vesca subsp. vesca]
c9108.graph_c0	1058	1011	1108	864	1010.25	105.237	0.10417	6.62216e-109	cystatin CPI-1 [Fragaria x ananassa]
c38621.graph_c0	3286	3534	2829	3583	3308	344.783	0.104227	0	PREDICTED: rab GDP dissociation inhibitor alpha-like [Fragaria vesca subsp. vesca]
c33350.graph_c0	5626	4439	5458	5491	5253.5	547.842	0.104281	1.13184e-173	PREDICTED: probable eukaryotic translation initiation factor 5-1 [Pyrus x bretschneideri]
c9130.graph_c0	1599	1720	1566	1332	1554.25	162.284	0.104413	4.15384e-169	PREDICTED: BES1/BZR1 homolog protein 2-like [Fragaria vesca subsp. vesca]
c35495.graph_c0	1575	1871	2036	1818	1825	190.776	0.104535	1.90797e-170	PREDICTED: heparan-alpha-glucosaminide N-acetyltransferase [Prunus mume]
c34169.graph_c0	672	597	715	767	687.75	71.8952	0.104537	0	PREDICTED: uncharacterized protein LOC101310205 [Fragaria vesca subsp. vesca]
c37887.graph_c1	746	710	878	862	799	83.5464	0.104564	0	PREDICTED: translocase of chloroplast 90, chloroplastic-like [Fragaria vesca subsp. vesca]
c28658.graph_c0	948	905	742	838	858.25	89.7492	0.104572	0	PREDICTED: zinc finger protein-like 1 homolog [Fragaria vesca subsp. vesca]
c28284.graph_c0	781	853	1002	893	882.25	92.3088	0.104629	0	PREDICTED: bifunctional 3-dehydroquinate dehydratase/shikimate dehydrogenase, chloroplastic-like [Fragaria vesca subsp. vesca]
c19243.graph_c0	1085	1087	1281	1320	1193.25	124.864	0.104642	0	hypothetical protein PRUPE_ppa000911mg [Prunus persica]
c27059.graph_c0	1471	1607	1298	1649	1506.25	158.26	0.105069	0	PREDICTED: DNA-directed RNA polymerase II subunit RPB2-like [Fragaria vesca subsp. vesca]
c37641.graph_c0	649	671	534	575	607.25	63.8037	0.10507	0	PREDICTED: uncharacterized protein LOC101298051 [Fragaria vesca subsp. vesca]
c34890.graph_c0	978	967	799	1026	942.5	99.037	0.105079	0	PREDICTED: uncharacterized protein LOC101294581 [Fragaria vesca subsp. vesca]
c37567.graph_c5	1129	1329	1035	1186	1169.75	123.076	0.105215	0	PREDICTED: protein FAR1-RELATED SEQUENCE 7-like [Fragaria vesca subsp. vesca]
c36576.graph_c0	659	625	716	793	698.25	73.4819	0.105237	0	PREDICTED: BTB/POZ domain-containing protein At3g50780-like [Fragaria vesca subsp. vesca]
c36062.graph_c0	1231	1369	1425	1588	1403.25	147.703	0.105258	0	PREDICTED: aluminum-activated malate transporter 9-like [Fragaria vesca subsp. vesca]
c20899.graph_c0	1117	944	1189	1195	1111.25	116.997	0.105284	0	PREDICTED: exocyst complex component EXO70A1 [Prunus mume]
c35750.graph_c0	1000	798	819	913	882.5	92.9319	0.105305	0	PREDICTED: pyruvate decarboxylase isozyme 1-like [Fragaria vesca subsp. vesca]
c27331.graph_c0	1677	2172	1988	2006	1960.75	206.503	0.105318	2.45124e-126	hypothetical protein PRUPE_ppa010500mg [Prunus persica]
c17448.graph_c0	1853	1647	1578	1982	1765	185.944	0.105351	0	PREDICTED: probable ADP-ribosylation factor GTPase-activating protein AGD8-like [Fragaria vesca subsp. vesca]
c38663.graph_c0	3879	3045	3242	3359	3381.25	356.232	0.105355	0	PREDICTED: 3-ketoacyl-CoA synthase 11-like [Fragaria vesca subsp. vesca]
c35720.graph_c0	1236	1422	1148	1143	1237.25	130.362	0.105364	0	PREDICTED: phytochrome B-like [Fragaria vesca subsp. vesca]
c14638.graph_c0	843	896	711	751	800.25	84.4329	0.105508	2.74973e-162	PREDICTED: uncharacterized protein LOC101305730 [Fragaria vesca subsp. vesca]
c35790.graph_c0	588	715	716	604	655.75	69.3031	0.105685	0	PREDICTED: 65-kDa microtubule-associated protein 6-like [Fragaria vesca subsp. vesca]
c38254.graph_c1	1662	1444	1284	1484	1468.5	155.266	0.105731	1.28983e-127	PREDICTED: zinc finger BED domain-containing protein RICESLEEPER 2-like [Phoenix dactylifera]
c39065.graph_c0	818	943	1061	969	947.75	100.224	0.10575	0	PREDICTED: acetylornithine deacetylase [Prunus mume]
c31456.graph_c0	528	625	631	685	617.25	65.3318	0.105843	0	PREDICTED: uncharacterized protein LOC101306222 [Fragaria vesca subsp. vesca]
c37981.graph_c0	444	523	576	532	518.75	54.9507	0.105929	3.65979e-139	PREDICTED: uncharacterized protein LOC101313193 [Fragaria vesca subsp. vesca]
c34927.graph_c0	732	785	735	911	790.75	83.771	0.105939	0	PREDICTED: uncharacterized protein LOC101303053 [Fragaria vesca subsp. vesca]
c38512.graph_c0	3553	3566	2868	3094	3270.25	346.547	0.10597	5.21135e-94	PREDICTED: uncharacterized protein C167.05-like [Fragaria vesca subsp. vesca]
c15922.graph_c0	1155	1481	1398	1430	1366	144.76	0.105973	2.16229e-60	PREDICTED: cytochrome b5-like isoform 1 [Fragaria vesca subsp. vesca]
c20341.graph_c0	5412	4771	6121	5843	5536.75	587.955	0.106191	4.16704e-72	hypothetical protein PRUPE_ppa013601mg [Prunus persica]
c15638.graph_c0	928	990	786	824	882	93.7372	0.106278	7.74578e-167	hypothetical protein PRUPE_ppa008900mg [Prunus persica]
c8987.graph_c0	2438	2277	1916	2412	2260.75	240.424	0.106347	1.81134e-105	PREDICTED: V-type proton ATPase 21 kDa proteolipid subunit-like [Fragaria vesca subsp. vesca]
c38927.graph_c0	1060	1015	852	1093	1005	106.892	0.106361	4.56312e-177	PREDICTED: 26S proteasome non-ATPase regulatory subunit 4-like [Fragaria vesca subsp. vesca]
c31758.graph_c0	649	667	523	646	621.25	66.1532	0.106484	0	PREDICTED: protein MON2 homolog [Fragaria vesca subsp. vesca]
c33279.graph_c0	530	487	590	619	556.5	59.3324	0.106617	1.65162e-117	PREDICTED: coiled-coil domain-containing protein 174-like [Malus domestica]
c20775.graph_c0	1546	1306	1387	1656	1473.75	157.163	0.106642	0	PREDICTED: serine/threonine-protein phosphatase PP1-like [Fragaria vesca subsp. vesca]
c30825.graph_c0	463	520	482	587	513	54.7296	0.106685	0	PREDICTED: BTB/POZ and MATH domain-containing protein 2-like [Fragaria vesca subsp. vesca]
c36221.graph_c0	714	739	851	890	798.5	85.2623	0.106778	1.1338e-161	PREDICTED: transcription factor GTE8-like [Fragaria vesca subsp. vesca]
c8847.graph_c0	1098	863	1013	1088	1015.5	108.513	0.106856	0	PREDICTED: glyoxylate/hydroxypyruvate reductase HPR3-like [Fragaria vesca subsp. vesca]
c36543.graph_c0	1443	1568	1531	1839	1595.25	170.748	0.107035	0	PREDICTED: uncharacterized protein LOC101299380 isoform 1 [Fragaria vesca subsp. vesca]
c27276.graph_c0	1406	1361	1718	1557	1510.5	161.75	0.107084	0	PREDICTED: uncharacterized protein LOC101307846 [Fragaria vesca subsp. vesca]
c35475.graph_c0	2023	2067	1639	1790	1879.75	201.328	0.107104	2.36209e-148	PREDICTED: WD repeat-containing protein DWA2-like [Fragaria vesca subsp. vesca]
c27273.graph_c0	640	709	827	755	732.75	78.623	0.107299	0	PREDICTED: histidine--tRNA ligase-like [Fragaria vesca subsp. vesca]
c16804.graph_c0	1070	1168	901	1014	1038.25	111.458	0.107352	1.3088e-136	PREDICTED: ras-related protein RABC1-like [Fragaria vesca subsp. vesca]
c35698.graph_c0	872	703	885	890	837.5	89.987	0.107447	0	PREDICTED: phospholipid-transporting ATPase 3 [Prunus mume]
c29406.graph_c0	657	719	569	590	633.75	68.1047	0.107463	6.27584e-163	hypothetical protein PRUPE_ppa006108mg [Prunus persica]
c37917.graph_c0	1732	1622	2066	1921	1835.25	197.26	0.107484	0	PREDICTED: uncharacterized protein LOC101300065 [Fragaria vesca subsp. vesca]
c27597.graph_c0	1248	1272	1569	1415	1376	148.29	0.107769	4.56114e-154	PREDICTED: MOB kinase activator-like 1-like [Fragaria vesca subsp. vesca]
c28893.graph_c0	6230	5802	7354	7021	6601.75	711.676	0.107801	0	PREDICTED: dihydrolipoyl dehydrogenase 1, mitochondrial-like [Fragaria vesca subsp. vesca]
c27378.graph_c0	1046	1060	830	972	977	105.331	0.107811	5.93442e-123	PREDICTED: aquaporin SIP1-1-like [Fragaria vesca subsp. vesca]
c32759.graph_c0	620	479	549	527	543.75	58.6366	0.107837	0	PREDICTED: uncharacterized protein LOC103343171 [Prunus mume]
c35304.graph_c0	6598	5609	7046	5796	6262.25	676.047	0.107956	0	PREDICTED: puromycin-sensitive aminopeptidase-like [Fragaria vesca subsp. vesca]
c36078.graph_c0	424	539	499	538	500	53.9815	0.107963	5.81932e-62	PREDICTED: uncharacterized protein LOC103963932 [Pyrus x bretschneideri]
c36154.graph_c0	872	1073	901	1063	977.25	105.535	0.107992	0	PREDICTED: glutamate receptor 3.3-like [Fragaria vesca subsp. vesca]
c38022.graph_c0	1262	1351	1198	1530	1335.25	144.197	0.107993	0	PREDICTED: U2 snRNP-associated SURP motif-containing protein-like [Fragaria vesca subsp. vesca]
c30483.graph_c0	715	692	877	775	764.75	82.609	0.108021	2.414e-154	PREDICTED: unknown protein DS12 from 2D-PAGE of leaf, chloroplastic-like [Fragaria vesca subsp. vesca]
c32055.graph_c0	607	537	628	496	567	61.2699	0.10806	9.45711e-173	PREDICTED: UDP-glycosyltransferase 73C5-like [Fragaria vesca subsp. vesca]
c38986.graph_c0	1082	890	1067	1158	1049.25	113.394	0.108072	0	PREDICTED: probable galacturonosyltransferase 3-like [Fragaria vesca subsp. vesca]
c38133.graph_c1	6427	5831	5278	5063	5649.75	610.858	0.108121	0	PREDICTED: tetratricopeptide repeat protein 7B-like [Fragaria vesca subsp. vesca]
c37594.graph_c0	604	696	534	612	611.5	66.34	0.108487	0	PREDICTED: chloroplastic group IIA intron splicing facilitator CRS1, chloroplastic-like [Fragaria vesca subsp. vesca]
c25272.graph_c0	923	992	762	925	900.5	97.7429	0.108543	0	PREDICTED: protein TRANSPARENT TESTA 12-like [Fragaria vesca subsp. vesca]
c9423.graph_c0	850	810	1032	881	893.25	96.9583	0.108546	0	PREDICTED: uncharacterized protein LOC101299879 [Fragaria vesca subsp. vesca]
c35456.graph_c0	785	760	954	787	821.5	89.1833	0.108562	0	PREDICTED: protein MEI2-like 2-like [Fragaria vesca subsp. vesca]
c24348.graph_c0	933	886	721	827	841.75	91.438	0.108629	9.78603e-106	PREDICTED: protein RER1A-like [Fragaria vesca subsp. vesca]
c34135.graph_c0	693	799	620	756	717	77.953	0.108721	5.84157e-145	PREDICTED: PHD finger protein ING2-like [Fragaria vesca subsp. vesca]
c9486.graph_c0	506	587	461	481	508.75	55.3195	0.108736	0	PREDICTED: F-box/kelch-repeat protein At1g22040-like [Fragaria vesca subsp. vesca]
c25894.graph_c0	917	1157	1135	996	1051.25	114.416	0.108838	1.66749e-125	PREDICTED: peroxiredoxin Q, chloroplastic-like [Fragaria vesca subsp. vesca]
c35667.graph_c1	1332	1333	1047	1274	1246.5	135.83	0.108969	0	GTPase-activating protein [Rosa rugosa]
c30108.graph_c0	665	687	841	709	725.5	79.0675	0.108983	3.24339e-117	PREDICTED: F-box/LRR-repeat protein At3g48880-like [Fragaria vesca subsp. vesca]
c20849.graph_c1	1605	1300	1569	1688	1540.5	167.898	0.108989	0	PREDICTED: uncharacterized protein LOC101307570 [Fragaria vesca subsp. vesca]
c36971.graph_c0	1581	1448	1860	1743	1658	180.793	0.109043	0	PREDICTED: uncharacterized protein LOC101311219 [Fragaria vesca subsp. vesca]
c31977.graph_c0	645	666	719	819	712.25	77.6804	0.109063	0	PREDICTED: callose synthase 10-like [Fragaria vesca subsp. vesca]
c35543.graph_c0	847	859	816	1031	888.25	96.8758	0.109064	1.72082e-167	PREDICTED: serine/arginine repetitive matrix protein 5-like isoform X1 [Malus domestica]
c19357.graph_c0	643	646	583	755	656.75	71.6397	0.109082	0	PREDICTED: ribosomal RNA processing protein 1 homolog isoform X1 [Malus domestica]
c30494.graph_c0	977	906	748	871	875.5	95.7584	0.109376	5.90922e-117	PREDICTED: PRA1 family protein A1-like [Pyrus x bretschneideri]
c36691.graph_c1	954	847	1088	899	947	103.656	0.109458	4.05128e-90	PREDICTED: probable ubiquitin-conjugating enzyme E2 18 [Malus domestica]
c16618.graph_c0	2264	2243	1826	1909	2060.5	225.581	0.109479	9.00976e-78	PREDICTED: NADH dehydrogenase [ubiquinone] 1 beta subcomplex subunit 8, mitochondrial-like [Fragaria vesca subsp. vesca]
c17427.graph_c0	727	645	586	576	633.5	69.371	0.109504	1.7528e-80	PREDICTED: protein MEMO1-like [Fragaria vesca subsp. vesca]
c34527.graph_c0	1706	1668	2111	1878	1840.75	202.009	0.109743	0	PREDICTED: uncharacterized protein LOC101295040 [Fragaria vesca subsp. vesca]
c21229.graph_c0	1009	924	771	890	898.5	98.6391	0.109782	0	PREDICTED: ARM REPEAT PROTEIN INTERACTING WITH ABF2-like [Fragaria vesca subsp. vesca]
c26600.graph_c0	1398	1504	1178	1502	1395.5	153.218	0.109794	0	PREDICTED: thioredoxin reductase 2-like [Fragaria vesca subsp. vesca]
c37198.graph_c0	1151	1235	945	1140	1117.75	122.734	0.109804	0	hypothetical protein M569_05580, partial [Genlisea aurea]
c38637.graph_c0	2002	1822	1542	1703	1767.25	194.054	0.109806	8.32152e-169	PREDICTED: derlin-2.2-like [Fragaria vesca subsp. vesca]
c31064.graph_c0	521	619	674	571	596.25	65.4796	0.109819	0	PREDICTED: RNA polymerase sigma factor sigB-like [Fragaria vesca subsp. vesca]
c33550.graph_c0	528	623	617	500	567	62.3057	0.109887	0	PREDICTED: probable alanine--tRNA ligase, chloroplastic-like [Fragaria vesca subsp. vesca]
c37600.graph_c0	1442	1698	1349	1368	1464.25	160.915	0.109896	0	PREDICTED: copper-transporting ATPase PAA1, chloroplastic-like [Fragaria vesca subsp. vesca]
c38360.graph_c0	1173	1395	1491	1503	1390.5	152.843	0.109919	0	PREDICTED: probable phosphoribosylformylglycinamidine synthase, chloroplastic/mitochondrial-like [Fragaria vesca subsp. vesca]
c37263.graph_c1	1723	1556	1963	1577	1704.75	187.504	0.109989	1.33009e-143	PREDICTED: acylpyruvase FAHD1, mitochondrial-like [Fragaria vesca subsp. vesca]
c20810.graph_c0	634	552	487	539	553	60.866	0.110065	0	PREDICTED: protein GRIP-like [Fragaria vesca subsp. vesca]
c36968.graph_c2	2156	2669	2133	2477	2358.75	259.685	0.110094	0	PREDICTED: transcription factor bHLH74-like [Fragaria vesca subsp. vesca]
c31111.graph_c0	1796	1540	1379	1542	1564.25	172.345	0.110178	0	PREDICTED: zinc finger CCCH domain-containing protein 44-like [Fragaria vesca subsp. vesca]
c27168.graph_c0	1387	1531	1177	1461	1389	153.075	0.110205	5.28907e-170	PREDICTED: ER membrane protein complex subunit 3-like [Fragaria vesca subsp. vesca]
c15124.graph_c0	1270	1267	1260	1001	1199.5	132.4	0.110379	0	PREDICTED: E3 ubiquitin-protein ligase RNF167-like [Fragaria vesca subsp. vesca]
c28354.graph_c0	1865	1710	2129	2164	1967	217.183	0.110414	0	PREDICTED: uncharacterized protein LOC101306049 [Fragaria vesca subsp. vesca]
c20092.graph_c0	993	848	783	804	857	94.6256	0.110415	0	PREDICTED: ADP-ribosylation factor GTPase-activating protein AGD4-like [Fragaria vesca subsp. vesca]
c36788.graph_c0	1008	1192	1250	1015	1116.25	123.284	0.110445	1.53588e-165	PREDICTED: uncharacterized protein LOC101295445 [Fragaria vesca subsp. vesca]
c15068.graph_c0	834	766	711	642	738.25	81.5368	0.110446	1.10414e-61	PREDICTED: uncharacterized protein LOC101310868 [Fragaria vesca subsp. vesca]
c30714.graph_c0	4006	3626	3136	3986	3688.5	407.625	0.110512	0	PREDICTED: uncharacterized protein LOC101313176 [Fragaria vesca subsp. vesca]
c18036.graph_c0	627	647	508	649	607.75	67.2378	0.110634	2.93031e-131	PREDICTED: putative methylesterase 12, chloroplastic-like [Fragaria vesca subsp. vesca]
c34198.graph_c1	3729	3808	4536	4592	4166.25	460.98	0.110646	0	PREDICTED: uncharacterized protein LOC101299722 [Fragaria vesca subsp. vesca]
c21001.graph_c0	677	657	765	832	732.75	81.1105	0.110693	0	PREDICTED: MLO-like protein 1-like isoform 1 [Fragaria vesca subsp. vesca]
c30562.graph_c0	2087	1944	1686	1667	1846	204.39	0.110721	0	PREDICTED: probable glycosyltransferase At5g03795-like [Fragaria vesca subsp. vesca]
c12160.graph_c0	1616	1562	1719	1991	1722	190.793	0.110797	0	PREDICTED: protein ARABIDILLO 1-like [Fragaria vesca subsp. vesca]
c35042.graph_c0	1341	1224	1373	1591	1382.25	153.196	0.110831	0	PREDICTED: molybdopterin biosynthesis protein CNX1-like [Fragaria vesca subsp. vesca]
c31441.graph_c0	919	824	894	1068	926.25	102.698	0.110875	0	PREDICTED: uncharacterized protein LOC101298373 [Fragaria vesca subsp. vesca]
c39323.graph_c0	814	793	631	782	755	83.7257	0.110895	0	PREDICTED: uncharacterized protein LOC101310332 [Fragaria vesca subsp. vesca]
c15743.graph_c0	636	778	666	608	672	74.5296	0.110907	0	PREDICTED: serine carboxypeptidase-like 29-like isoform 1 [Fragaria vesca subsp. vesca]
c35693.graph_c0	1102	1024	853	1079	1014.5	112.53	0.110922	3.11708e-86	PREDICTED: F-box protein At2g32560-like [Fragaria vesca subsp. vesca]
c30368.graph_c0	1326	1450	1724	1541	1510.25	167.544	0.110938	0	PREDICTED: putative 1-aminocyclopropane-1-carboxylate deaminase-like [Fragaria vesca subsp. vesca]
c35613.graph_c0	1900	1892	1512	1637	1735.25	192.533	0.110954	0	PREDICTED: uncharacterized protein LOC101298117 [Fragaria vesca subsp. vesca]
c20051.graph_c0	2478	2393	2889	2240	2500	277.401	0.11096	6.34302e-113	PREDICTED: uncharacterized protein LOC103337126 [Prunus mume]
c27221.graph_c0	835	889	701	904	832.25	92.381	0.111002	0	PREDICTED: probable serine/threonine-protein phosphatase 2A regulatory subunit B&apos;&apos; subunit TON2-like [Fragaria vesca subsp. vesca]
c21644.graph_c0	726	829	861	953	842.25	93.6425	0.111181	0	PREDICTED: RNA polymerase I-specific transcription initiation factor RRN3-like [Fragaria vesca subsp. vesca]
c38225.graph_c0	1326	1426	1304	1651	1426.75	158.647	0.111195	1.20377e-170	PREDICTED: uncharacterized protein LOC101306113 [Fragaria vesca subsp. vesca]
c14554.graph_c0	672	556	531	638	599.25	66.6402	0.111206	9.59362e-142	PREDICTED: UPF0481 protein At3g47200-like [Fragaria vesca subsp. vesca]
c28785.graph_c0	1160	1055	921	1185	1080.25	120.181	0.111253	1.54736e-175	PREDICTED: demethylmenaquinone methyltransferase-like [Fragaria vesca subsp. vesca]
c26714.graph_c0	772	910	847	1004	883.25	98.2967	0.11129	1.3847e-156	PREDICTED: cell division control protein 2 homolog [Fragaria vesca subsp. vesca]
c38513.graph_c0	4036	3223	3614	3208	3520.25	391.852	0.111314	2.22028e-104	PREDICTED: uncharacterized protein LOC101293802 [Fragaria vesca subsp. vesca]
c25537.graph_c0	447	489	487	579	500.5	55.7943	0.111477	0	PREDICTED: uncharacterized protein LOC101304489 [Fragaria vesca subsp. vesca]
c37126.graph_c0	1685	1511	1293	1420	1477.25	164.848	0.111591	0	hypothetical protein PRUPE_ppa000637mg [Prunus persica]
c25325.graph_c0	691	682	574	756	675.75	75.4205	0.11161	0	PREDICTED: RNA polymerase-associated protein CTR9 homolog [Malus domestica]
c20921.graph_c0	670	617	646	790	680.75	75.9885	0.111625	0	PREDICTED: vacuolar fusion protein MON1 homolog A-like [Fragaria vesca subsp. vesca]
c30223.graph_c0	629	569	499	504	550.25	61.4241	0.111629	4.95779e-113	PREDICTED: transcription factor TCP4-like [Fragaria vesca subsp. vesca]
c21444.graph_c0	477	548	506	615	536.5	59.9027	0.111655	0	PREDICTED: replication factor C subunit 1 isoform X4 [Prunus mume]
c36901.graph_c0	875	670	834	793	793	88.5701	0.11169	0	PREDICTED: zinc finger MYM-type protein 1-like [Fragaria vesca subsp. vesca]
c38431.graph_c0	10116	12480	11021	12927	11636	1299.7	0.111696	0	PREDICTED: 14-3-3-like protein-like [Fragaria vesca subsp. vesca]
c16573.graph_c0	3016	2660	2358	2447	2620.25	292.682	0.1117	1.27766e-127	PREDICTED: NADH dehydrogenase [ubiquinone] iron-sulfur protein 8, mitochondrial-like [Fragaria vesca subsp. vesca]
c25566.graph_c0	1314	1292	1633	1377	1404	156.859	0.111723	5.21252e-123	PREDICTED: NEDD8-conjugating enzyme Ubc12-like isoform 1 [Fragaria vesca subsp. vesca]
c24164.graph_c0	459	552	584	484	519.75	58.1284	0.111839	0	PREDICTED: serine/threonine-protein kinase atg1-like [Fragaria vesca subsp. vesca]
c36674.graph_c0	1757	1495	1345	1596	1548.25	173.208	0.111873	3.80284e-51	PREDICTED: uncharacterized protein LOC101301633 [Fragaria vesca subsp. vesca]
c8812.graph_c0	956	1095	994	1223	1067	119.401	0.111904	3.60397e-92	PREDICTED: uncharacterized protein LOC101296685 isoform 1 [Fragaria vesca subsp. vesca]
c29463.graph_c0	1225	966	1075	1223	1122.25	125.638	0.111952	8.00737e-175	PREDICTED: LAG1 longevity assurance homolog 3-like [Fragaria vesca subsp. vesca]
c38244.graph_c1	2773	2456	2104	2427	2440	273.38	0.112041	0	PREDICTED: Fanconi anemia group J protein homolog [Fragaria vesca subsp. vesca]
c17441.graph_c0	3084	2560	2490	3045	2794.75	313.194	0.112065	0	PREDICTED: villin-2-like [Fragaria vesca subsp. vesca]
c37473.graph_c0	2127	2446	2276	2754	2400.75	269.156	0.112113	0	PREDICTED: uncharacterized protein LOC101304746 [Fragaria vesca subsp. vesca]
c38946.graph_c0	945	897	736	943	880.25	98.6893	0.112115	0	PREDICTED: uncharacterized protein LOC101303916 [Fragaria vesca subsp. vesca]
c9380.graph_c0	2788	2502	3074	2404	2692	302.316	0.112301	1.2139e-117	PREDICTED: uncharacterized protein LOC101308815 [Fragaria vesca subsp. vesca]
c21428.graph_c0	564	634	530	680	602	67.6658	0.112402	1.85666e-75	PREDICTED: putative B3 domain-containing protein At5g66980 [Prunus mume]
c38540.graph_c0	2049	2046	1597	1874	1891.5	212.691	0.112446	7.45388e-94	PREDICTED: NADH dehydrogenase [ubiquinone] 1 alpha subcomplex subunit 13-A-like isoform 1 [Fragaria vesca subsp. vesca]
c20821.graph_c0	1952	1695	2090	1656	1848.25	207.888	0.112479	0	PREDICTED: cyclin-G-associated kinase-like [Fragaria vesca subsp. vesca]
c37459.graph_c0	582	643	614	750	647.25	72.8898	0.112615	0	PREDICTED: anaphase-promoting complex subunit 6 [Prunus mume]
c37211.graph_c1	2526	2553	2129	2813	2505.25	282.244	0.112661	0	PREDICTED: superkiller viralicidic activity 2-like 2-like [Fragaria vesca subsp. vesca]
c34139.graph_c1	1248	1258	1521	1192	1304.75	147.063	0.112714	0	PREDICTED: uncharacterized protein LOC101295609 [Fragaria vesca subsp. vesca]
c19105.graph_c1	721	689	746	572	682	76.9545	0.112837	0	PREDICTED: uncharacterized protein LOC101293468 [Fragaria vesca subsp. vesca]
c19363.graph_c0	1059	952	1227	1002	1060	119.608	0.112837	0	PREDICTED: protein CCA1-like [Fragaria vesca subsp. vesca]
c19448.graph_c0	974	793	757	840	841	94.9561	0.112909	0	PREDICTED: MND1-interacting protein 1-like [Fragaria vesca subsp. vesca]
c38394.graph_c0	1334	1077	1042	1167	1155	130.433	0.112929	1.34957e-75	hypothetical protein L484_017642 [Morus notabilis]
c14902.graph_c0	648	640	788	779	713.75	80.6903	0.113051	2.01183e-144	PREDICTED: dnaJ homolog subfamily C member 8-like [Fragaria vesca subsp. vesca]
c31617.graph_c0	1574	1469	1908	1668	1654.75	187.381	0.113238	0	PREDICTED: proline--tRNA ligase-like [Fragaria vesca subsp. vesca]
c36033.graph_c0	1719	1835	1393	1677	1656	187.634	0.113306	0	PREDICTED: poly(rC)-binding protein 3-like [Fragaria vesca subsp. vesca]
c37416.graph_c0	801	760	610	738	727.25	82.4111	0.113319	3.75864e-132	PREDICTED: cleavage and polyadenylation specificity factor subunit 3-II-like [Fragaria vesca subsp. vesca]
c37814.graph_c0	609	710	544	664	631.75	71.6025	0.11334	1.82631e-103	PREDICTED: ribosomal RNA processing protein 36 homolog [Prunus mume]
c34915.graph_c0	1648	1875	1882	2172	1894.25	214.713	0.11335	0	PREDICTED: leucine--tRNA ligase, cytoplasmic-like [Fragaria vesca subsp. vesca]
c37523.graph_c0	599	556	463	500	529.5	60.0694	0.113446	4.928e-115	PREDICTED: metal tolerance protein 10-like [Fragaria vesca subsp. vesca]
c24227.graph_c0	1204	1105	1424	1355	1272	144.344	0.113478	0	PREDICTED: ethanolamine-phosphate cytidylyltransferase-like [Fragaria vesca subsp. vesca]
c36883.graph_c1	1250	1138	1259	1486	1283.25	145.944	0.11373	6.73704e-99	PREDICTED: 3-ketoacyl-CoA thiolase 2, peroxisomal [Prunus mume]
c24790.graph_c0	721	840	646	796	750.75	85.383	0.11373	6.5958e-139	PREDICTED: putative casein kinase II subunit beta-4 [Prunus mume]
c30631.graph_c0	1000	1161	880	1008	1012.25	115.159	0.113765	0	PREDICTED: DEAD-box ATP-dependent RNA helicase 38-like [Fragaria vesca subsp. vesca]
c38325.graph_c0	616	626	502	659	600.75	68.349	0.113773	2.70312e-111	PREDICTED: DNA-directed RNA polymerase 2, chloroplastic/mitochondrial [Sesamum indicum]
c36261.graph_c0	796	854	881	1034	891.25	101.559	0.113951	0	PREDICTED: 1,4-alpha-glucan-branching enzyme 3, chloroplastic/amyloplastic-like [Fragaria vesca subsp. vesca]
c37936.graph_c0	1695	1359	1378	1359	1447.75	165.076	0.114023	0	PREDICTED: molybdate transporter 1-like [Fragaria vesca subsp. vesca]
c37181.graph_c0	1723	1585	1311	1640	1564.75	178.423	0.114027	0	PREDICTED: probable E3 ubiquitin-protein ligase HERC4-like [Fragaria vesca subsp. vesca]
c33544.graph_c0	774	847	667	865	788.25	89.9013	0.114052	0	PREDICTED: uncharacterized protein LOC103341823 [Prunus mume]
c27893.graph_c0	522	502	620	484	532	60.685	0.11407	5.19073e-173	PREDICTED: uncharacterized protein LOC101309638 [Fragaria vesca subsp. vesca]
c36324.graph_c0	868	782	1027	924	900.25	102.718	0.114099	0	hypothetical protein PRUPE_ppa003551mg [Prunus persica]
c32313.graph_c0	636	536	630	711	628.25	71.6955	0.114119	0	PREDICTED: acyl-CoA-binding domain-containing protein 4-like [Fragaria vesca subsp. vesca]
c16381.graph_c0	5346	5229	4112	5094	4945.25	564.962	0.114243	1.88355e-127	PREDICTED: ATP synthase subunit O, mitochondrial-like [Fragaria vesca subsp. vesca]
c30622.graph_c0	1307	1452	1252	1611	1405.5	160.89	0.114472	0	PREDICTED: patatin group D-2-like [Fragaria vesca subsp. vesca]
c27615.graph_c0	1041	1191	1028	900	1040	119.088	0.114508	5.72429e-164	PREDICTED: ATP-dependent Clp protease proteolytic subunit 3, chloroplastic-like [Fragaria vesca subsp. vesca]
c37773.graph_c0	3275	3089	3898	3093	3338.75	382.794	0.114652	0	PREDICTED: probable inactive leucine-rich repeat receptor-like protein kinase At3g03770-like [Fragaria vesca subsp. vesca]
c36397.graph_c0	586	606	472	610	568.5	65.1844	0.11466	0	hypothetical protein EUTSA_v10016124mg [Eutrema salsugineum]
c37405.graph_c0	1702	1575	1897	2043	1804.25	207.055	0.114759	0	PREDICTED: uncharacterized protein LOC101292616 [Fragaria vesca subsp. vesca]
c37701.graph_c0	2908	2743	2520	2219	2597.5	298.244	0.11482	0	PREDICTED: uncharacterized protein LOC101309974 [Fragaria vesca subsp. vesca]
c38033.graph_c0	2812	2948	2296	2463	2629.75	302.045	0.114857	0	PREDICTED: E3 SUMO-protein ligase SIZ1-like [Fragaria vesca subsp. vesca]
c10027.graph_c0	4729	5188	4228	4025	4542.5	522.229	0.114965	0	PREDICTED: S-adenosylmethionine decarboxylase proenzyme-like isoform 1 [Fragaria vesca subsp. vesca]
c35074.graph_c1	1201	1149	1271	1483	1276	146.774	0.115027	0	PREDICTED: receptor-like protein kinase THESEUS 1-like [Fragaria vesca subsp. vesca]
c36881.graph_c0	1831	1510	1442	1757	1635	188.126	0.115062	0	PREDICTED: mannosyl-oligosaccharide 1,2-alpha-mannosidase MNS1-like [Fragaria vesca subsp. vesca]
c30163.graph_c0	473	593	538	467	517.75	59.584	0.115083	0	PREDICTED: inositol transporter 1-like [Fragaria vesca subsp. vesca]
c20278.graph_c0	1291	1344	1311	1032	1244.5	143.342	0.115181	0	PREDICTED: ran-binding protein 10-like [Fragaria vesca subsp. vesca]
c36042.graph_c0	527	439	572	562	525	60.4924	0.115224	0	PREDICTED: TBC1 domain family member 13-like [Fragaria vesca subsp. vesca]
c34390.graph_c0	618	595	514	682	602.25	69.3992	0.115233	0	PREDICTED: serine/threonine-protein kinase sepA-like [Prunus mume]
c22965.graph_c0	643	743	578	730	673.5	77.6166	0.115244	2.37079e-54	PREDICTED: ubiquitin-related modifier 1 homolog 2-like isoform 1 [Fragaria vesca subsp. vesca]
c37900.graph_c0	825	677	783	647	733	84.6483	0.115482	0	hypothetical protein VITISV_014745 [Vitis vinifera]
c30384.graph_c0	2259	2847	2608	2955	2667.25	308.377	0.115616	0	SNF1 kinase [Theobroma cacao]
c33625.graph_c0	526	573	480	629	552	63.8488	0.115668	4.64075e-120	PREDICTED: protein TIFY 4B-like [Fragaria vesca subsp. vesca]
c36606.graph_c0	972	1097	908	1174	1037.75	120.045	0.115679	0	PREDICTED: ubiquitin carboxyl-terminal hydrolase 23-like [Fragaria vesca subsp. vesca]
c37506.graph_c1	550	519	423	544	509	58.8841	0.115686	0	PREDICTED: uncharacterized protein LOC103326817 [Prunus mume]
c37123.graph_c3	729	656	622	551	639.5	73.9842	0.115691	3.99058e-77	PREDICTED: ethylene-responsive transcription factor ABR1-like [Fragaria vesca subsp. vesca]
c34191.graph_c0	1091	836	903	921	937.75	108.515	0.115719	0	PREDICTED: embryogenesis-associated protein EMB8-like [Fragaria vesca subsp. vesca]
c32951.graph_c0	581	678	719	568	636.5	73.7134	0.115811	0	PREDICTED: NAD(H) kinase 1 isoform X3 [Prunus mume]
c38278.graph_c0	796	735	931	929	847.75	98.1882	0.115822	4.81867e-95	PREDICTED: uncharacterized protein LOC101312503 [Fragaria vesca subsp. vesca]
c33247.graph_c1	909	1071	1192	991	1040.75	120.588	0.115867	3.37533e-136	PREDICTED: probable plastid-lipid-associated protein 3, chloroplastic-like [Fragaria vesca subsp. vesca]
c38832.graph_c0	2167	1660	1964	1791	1895.5	219.685	0.115898	0	PREDICTED: purple acid phosphatase 15-like [Fragaria vesca subsp. vesca]
c39393.graph_c0	694	615	733	814	714	82.7889	0.115951	0	PREDICTED: heat shock 70 kDa protein 16-like [Fragaria vesca subsp. vesca]
c38639.graph_c0	1949	1520	1699	1937	1776.25	206.005	0.115978	5.31414e-138	hypothetical protein PRUPE_ppa010481mg [Prunus persica]
c35122.graph_c0	602	493	591	483	542.25	62.9358	0.116064	0	PREDICTED: probable anion transporter 4, chloroplastic [Prunus mume]
c36675.graph_c0	4213	4590	5336	4201	4585	532.249	0.116085	0	PREDICTED: eukaryotic translation initiation factor 3 subunit D-like [Fragaria vesca subsp. vesca]
c30655.graph_c0	483	502	514	620	529.75	61.5054	0.116103	1.79924e-128	PREDICTED: vesicle transport v-SNARE 12-like [Fragaria vesca subsp. vesca]
c28877.graph_c0	751	921	707	806	796.25	92.5036	0.116174	0	PREDICTED: metal tolerance protein C4-like [Fragaria vesca subsp. vesca]
c26025.graph_c0	4220	4833	3633	4190	4219	490.318	0.116217	6.84422e-102	PREDICTED: probable phospholipid hydroperoxide glutathione peroxidase 6, mitochondrial-like [Fragaria vesca subsp. vesca]
c38659.graph_c0	2126	1912	2324	1787	2037.25	236.935	0.116301	3.00678e-176	PREDICTED: uncharacterized protein LOC101297359 [Fragaria vesca subsp. vesca]
c36122.graph_c2	947	957	1123	1194	1055.25	122.764	0.116336	1.63444e-134	PREDICTED: eukaryotic translation initiation factor isoform 4G-1-like [Fragaria vesca subsp. vesca]
c37698.graph_c0	2491	2409	1896	2350	2286.5	266.676	0.116631	0	PREDICTED: serine/threonine-protein phosphatase PP2A catalytic subunit-like [Fragaria vesca subsp. vesca]
c20330.graph_c0	880	817	978	1065	935	109.084	0.116667	0	PREDICTED: ubiquitin carboxyl-terminal hydrolase 25-like [Fragaria vesca subsp. vesca]
c17280.graph_c0	1997	1532	1669	1867	1766.25	206.339	0.116823	1.04987e-168	PREDICTED: uncharacterized protein At1g32220, chloroplastic-like isoform 2 [Fragaria vesca subsp. vesca]
c31917.graph_c0	1064	814	1027	1035	985	115.103	0.116856	0	PREDICTED: serine/threonine-protein kinase ATM-like [Fragaria vesca subsp. vesca]
c36289.graph_c1	2517	2745	2553	2062	2469.25	289.358	0.117185	9.65003e-155	PREDICTED: UPF0603 protein At1g54780, chloroplastic-like [Fragaria vesca subsp. vesca]
c36801.graph_c0	510	624	477	535	536.5	62.9841	0.117398	1.09241e-63	PREDICTED: MIP18 family protein At1g68310-like [Malus domestica]
c27643.graph_c0	1275	1315	1632	1514	1434	168.371	0.117413	0	PREDICTED: cyclin-dependent kinase C-2-like [Fragaria vesca subsp. vesca]
c8854.graph_c0	1131	882	978	1125	1029	120.872	0.117465	4.5501e-154	PREDICTED: deSI-like protein At4g17486 [Prunus mume]
c36848.graph_c0	3752	3282	4356	3689	3769.75	442.879	0.117482	0	PREDICTED: lipase-like [Fragaria vesca subsp. vesca]
c38192.graph_c0	1000	1221	1135	1325	1170.25	137.539	0.117529	0	PREDICTED: ATP-dependent zinc metalloprotease FtsH-like [Fragaria vesca subsp. vesca]
c33855.graph_c0	576	556	441	565	534.5	62.8676	0.117619	0	PREDICTED: subtilisin-like protease-like [Fragaria vesca subsp. vesca]
c35607.graph_c0	618	758	597	727	675	79.4271	0.11767	2.45148e-176	PREDICTED: pentatricopeptide repeat-containing protein At1g02370, mitochondrial-like [Fragaria vesca subsp. vesca]
c25047.graph_c0	597	459	529	589	543.5	63.987	0.117731	0	PREDICTED: receptor-like protein kinase HERK 1-like [Fragaria vesca subsp. vesca]
c37926.graph_c0	5199	4116	4512	5293	4780	563.161	0.117816	0	PREDICTED: callose synthase 3-like [Fragaria vesca subsp. vesca]
c32891.graph_c0	714	795	612	643	691	81.4248	0.117836	0	PREDICTED: probable acyl-activating enzyme 5, peroxisomal-like [Fragaria vesca subsp. vesca]
c26832.graph_c0	1176	1258	1541	1351	1331.5	156.9	0.117837	0	PREDICTED: F-box protein SKIP16-like [Fragaria vesca subsp. vesca]
c37276.graph_c0	801	975	760	929	866.25	102.161	0.117935	0	PREDICTED: uncharacterized protein LOC103340846 isoform X1 [Prunus mume]
c38392.graph_c0	1966	1866	1914	2388	2033.5	239.835	0.117942	0	PREDICTED: ABC transporter C family member 10-like [Fragaria vesca subsp. vesca]
c24709.graph_c0	514	576	432	536	514.5	60.6932	0.117965	4.0073e-163	PREDICTED: exosome complex component RRP41-like [Fragaria vesca subsp. vesca]
c36897.graph_c0	8303	7272	6296	6856	7181.75	847.745	0.118042	0	PREDICTED: protein transport protein SEC23-like [Fragaria vesca subsp. vesca]
c37818.graph_c1	591	732	741	785	712.25	84.0848	0.118055	0	hypothetical protein PRUPE_ppa019950mg [Prunus persica]
c30455.graph_c0	2629	3005	2306	2427	2591.75	306.028	0.118078	4.46927e-166	PREDICTED: probable 6-phosphogluconolactonase 4, chloroplastic-like [Fragaria vesca subsp. vesca]
c38289.graph_c1	7991	8175	6400	6834	7350	867.998	0.118095	1.38322e-156	PREDICTED: phosphatidylinositol N-acetylglucosaminyltransferase subunit A-like [Fragaria vesca subsp. vesca]
c9027.graph_c1	4605	4928	3794	4948	4568.75	539.89	0.11817	2.75307e-138	PREDICTED: mitochondrial outer membrane protein porin of 36 kDa-like [Fragaria vesca subsp. vesca]
c28933.graph_c0	564	566	698	546	593.5	70.2448	0.118357	1.35324e-85	PREDICTED: probable plastid-lipid-associated protein 11, chloroplastic-like [Fragaria vesca subsp. vesca]
c15091.graph_c0	527	616	530	462	533.75	63.1737	0.118358	3.05874e-96	PREDICTED: uncharacterized protein LOC101299765 [Fragaria vesca subsp. vesca]
c35604.graph_c0	982	902	804	753	860.25	102.034	0.11861	5.03737e-86	PREDICTED: uncharacterized protein LOC101302429 [Fragaria vesca subsp. vesca]
c31507.graph_c0	474	498	612	500	521	61.8061	0.11863	0	PREDICTED: uncharacterized protein LOC101291108 [Fragaria vesca subsp. vesca]
c27151.graph_c1	642	670	553	740	651.25	77.3881	0.11883	0	PREDICTED: uncharacterized protein LOC101293522 [Fragaria vesca subsp. vesca]
c12008.graph_c0	480	530	544	636	547.5	65.082	0.118871	0	PREDICTED: ABC transporter F family member 4-like isoform 1 [Fragaria vesca subsp. vesca]
c35643.graph_c0	878	896	714	952	860	102.307	0.118961	0	PREDICTED: uncharacterized protein LOC101305142 [Fragaria vesca subsp. vesca]
c28754.graph_c0	2320	2517	2121	1903	2215.25	263.571	0.11898	0	PREDICTED: L-ascorbate peroxidase T, chloroplastic-like isoform 1 [Fragaria vesca subsp. vesca]
c14929.graph_c0	1324	1168	986	1167	1161.25	138.177	0.11899	0	PREDICTED: choline/ethanolamine kinase-like [Fragaria vesca subsp. vesca]
c37924.graph_c2	2519	2450	3151	2608	2682	319.286	0.119048	2.99634e-67	PREDICTED: uncharacterized protein LOC101301058 [Fragaria vesca subsp. vesca]
c37442.graph_c1	951	971	743	852	879.25	104.678	0.119054	9.44685e-82	PREDICTED: AP2-like ethylene-responsive transcription factor ANT-like [Fragaria vesca subsp. vesca]
c37703.graph_c0	1099	1446	1228	1186	1239.75	147.622	0.119074	9.01436e-163	PREDICTED: spermine synthase-like [Cucumis sativus]
c33451.graph_c0	1201	1045	1178	1393	1204.25	143.395	0.119074	7.11302e-111	PREDICTED: E3 ubiquitin-protein ligase RING1-like [Prunus mume]
c37109.graph_c0	2199	1662	2128	2027	2004	238.673	0.119098	0	PREDICTED: uncharacterized protein LOC101300815 [Fragaria vesca subsp. vesca]
c11070.graph_c0	1168	983	880	988	1004.75	119.676	0.11911	4.08551e-80	PREDICTED: dof zinc finger protein DOF5.4-like [Fragaria vesca subsp. vesca]
c33859.graph_c0	928	712	907	804	837.75	99.8211	0.119154	0	PREDICTED: uncharacterized protein LOC101295447 [Fragaria vesca subsp. vesca]
c32077.graph_c0	1392	1361	1112	1128	1248.25	148.774	0.119186	3.14917e-132	PREDICTED: uncharacterized protein YnbD-like [Fragaria vesca subsp. vesca]
c30068.graph_c0	562	660	543	693	614.5	73.2598	0.119219	3.506e-143	PREDICTED: uncharacterized protein LOC101299596 [Fragaria vesca subsp. vesca]
c36123.graph_c0	567	756	663	706	673	80.2371	0.119223	0	PREDICTED: aldose 1-epimerase-like [Fragaria vesca subsp. vesca]
c16328.graph_c0	7122	7389	8730	9063	8076	963.322	0.119282	5.78999e-179	PREDICTED: uncharacterized protein LOC101306848 isoform 3 [Fragaria vesca subsp. vesca]
c38290.graph_c0	717	689	869	858	783.25	93.475	0.119343	0	PREDICTED: uncharacterized protein LOC101291750 [Fragaria vesca subsp. vesca]
c15791.graph_c0	854	660	700	692	726.5	86.7391	0.119393	0	PREDICTED: uncharacterized protein LOC101304925 [Fragaria vesca subsp. vesca]
c28804.graph_c0	1674	1288	1375	1363	1425	170.405	0.119583	0	PREDICTED: DNA mismatch repair protein MSH1, mitochondrial-like [Fragaria vesca subsp. vesca]
c36058.graph_c0	876	774	839	1022	877.75	105.003	0.119627	0	PREDICTED: uncharacterized protein LOC101311025 [Fragaria vesca subsp. vesca]
c27904.graph_c0	1298	1254	1010	1074	1159	138.771	0.119733	1.85499e-133	PREDICTED: nifU-like protein 4, mitochondrial-like [Fragaria vesca subsp. vesca]
c36133.graph_c0	644	765	581	628	654.5	78.3688	0.119738	0	PREDICTED: mitogen-activated protein kinase homolog NTF3-like [Fragaria vesca subsp. vesca]
c26873.graph_c0	1013	1013	794	1045	966.25	115.82	0.119865	1.08096e-152	PREDICTED: 25.3 kDa vesicle transport protein-like [Fragaria vesca subsp. vesca]
c35335.graph_c0	582	552	483	447	516	61.9193	0.119999	0	PREDICTED: uncharacterized protein LOC101304554 [Fragaria vesca subsp. vesca]
c24321.graph_c0	1569	1436	1414	1167	1396.5	167.624	0.120031	0	PREDICTED: uncharacterized protein LOC101304983 [Fragaria vesca subsp. vesca]
c21582.graph_c0	1626	1472	1793	1946	1709.25	205.169	0.120034	0	PREDICTED: probable ADP-ribosylation factor GTPase-activating protein AGD5-like [Fragaria vesca subsp. vesca]
c36187.graph_c0	1024	865	1109	1144	1035.5	124.334	0.120072	0	PREDICTED: 5&apos;-3&apos; exoribonuclease 4-like [Fragaria vesca subsp. vesca]
c17189.graph_c0	2306	2229	2774	2136	2361.25	283.809	0.120194	0	PREDICTED: lipoyl synthase, mitochondrial-like [Fragaria vesca subsp. vesca]
c20082.graph_c0	508	647	607	516	569.5	68.4519	0.120197	5.73424e-172	PREDICTED: ribosome-recycling factor, chloroplastic-like [Fragaria vesca subsp. vesca]
c21049.graph_c0	1587	1336	1670	1790	1595.75	192.174	0.120429	0	PREDICTED: nucleolysin TIAR-like [Fragaria vesca subsp. vesca]
c9596.graph_c1	604	610	489	656	589.75	71.0698	0.120508	4.09215e-146	PREDICTED: uncharacterized protein LOC101302974 [Fragaria vesca subsp. vesca]
c29716.graph_c0	2710	2342	3147	2825	2756	332.242	0.120552	0	PREDICTED: isocitrate dehydrogenase [NAD] regulatory subunit 1, mitochondrial-like [Fragaria vesca subsp. vesca]
c28154.graph_c0	1097	897	844	890	932	112.484	0.120691	4.9159e-79	PREDICTED: chaperone protein DnaJ-like [Fragaria vesca subsp. vesca]
c39266.graph_c0	508	599	485	621	553.25	66.8051	0.12075	0	PREDICTED: ras GTPase-activating protein-binding protein 1-like [Fragaria vesca subsp. vesca]
c36828.graph_c0	4115	4072	3169	4121	3869.25	467.343	0.120784	0	PREDICTED: diacylglycerol O-acyltransferase 1-like [Fragaria vesca subsp. vesca]
c28644.graph_c0	681	737	548	659	656.25	79.2859	0.120817	4.70782e-159	PREDICTED: probable protein phosphatase 2C 28-like [Fragaria vesca subsp. vesca]
c38375.graph_c0	1683	1465	1950	1834	1733	209.455	0.120863	0	PREDICTED: uncharacterized protein LOC103405083 [Malus domestica]
c20578.graph_c0	694	622	781	818	728.75	88.1263	0.120928	0	PREDICTED: DNA repair helicase XPB1-like [Fragaria vesca subsp. vesca]
c9323.graph_c0	763	593	749	784	722.25	87.3589	0.120954	0	PREDICTED: probable sulfate transporter 4.2-like [Fragaria vesca subsp. vesca]
c35410.graph_c0	748	834	618	736	734	88.7994	0.12098	0	PREDICTED: calcium-binding mitochondrial carrier protein SCaMC-1-A-like [Fragaria vesca subsp. vesca]
c39478.graph_c0	708	653	528	614	625.75	75.7204	0.121007	0	PREDICTED: protein FAM135B-like [Fragaria vesca subsp. vesca]
c38943.graph_c0	1262	1218	1570	1466	1379	166.993	0.121097	0	PREDICTED: uncharacterized protein LOC101299675 [Fragaria vesca subsp. vesca]
c37982.graph_c1	858	922	752	1006	884.5	107.125	0.121113	0	PREDICTED: DNA polymerase delta catalytic subunit-like [Fragaria vesca subsp. vesca]
c32050.graph_c0	471	550	630	590	560.25	67.8743	0.12115	6.80948e-171	PREDICTED: KH domain-containing protein At4g18375-like [Prunus mume]
c35959.graph_c0	918	968	924	1174	996	120.742	0.121227	0	PREDICTED: LOW QUALITY PROTEIN: proteasome activator complex subunit 4-like [Fragaria vesca subsp. vesca]
c33047.graph_c0	455	595	598	552	550	66.7283	0.121324	4.78858e-116	PREDICTED: cyclin-C1-2-like [Fragaria vesca subsp. vesca]
c34322.graph_c1	838	800	627	768	758.25	92.0593	0.12141	2.5163e-150	PREDICTED: CDP-diacylglycerol--inositol 3-phosphatidyltransferase 1-like [Fragaria vesca subsp. vesca]
c36182.graph_c1	1167	1083	872	1108	1057.5	128.583	0.121592	3.09233e-91	PREDICTED: UDP-glucuronic acid/UDP-N-acetylgalactosamine transporter-like [Fragaria vesca subsp. vesca]
c38299.graph_c0	1474	1606	1321	1217	1404.5	170.842	0.121639	0	hypothetical protein PRUPE_ppa001530mg [Prunus persica]
c35520.graph_c0	1792	1507	1844	2035	1794.5	218.291	0.121645	0	PREDICTED: uncharacterized protein LOC101296119 [Fragaria vesca subsp. vesca]
c33771.graph_c0	4152	5355	4243	4881	4657.75	566.804	0.12169	0	PREDICTED: stromal 70 kDa heat shock-related protein, chloroplastic-like [Fragaria vesca subsp. vesca]
c36434.graph_c0	1595	1320	1609	1276	1450	176.524	0.121741	0	PREDICTED: poly(A) polymerase-like [Fragaria vesca subsp. vesca]
c34490.graph_c0	789	766	963	957	868.75	105.812	0.121798	0	PREDICTED: LOW QUALITY PROTEIN: pre-mRNA-processing factor 6 [Prunus mume]
c16957.graph_c0	573	622	661	761	654.25	79.7554	0.121903	2.85273e-129	PREDICTED: ubiquitin-activating enzyme E1 1-like [Prunus mume]
c31559.graph_c0	1204	1161	1133	904	1100.5	134.215	0.121958	1.07178e-81	PREDICTED: uncharacterized protein LOC103927279 [Pyrus x bretschneideri]
c38505.graph_c0	5449	4980	4200	5549	5044.5	615.218	0.121958	2.0149e-128	PREDICTED: bax inhibitor 1-like isoform 2 [Fragaria vesca subsp. vesca]
c9198.graph_c0	1294	1013	1356	1251	1228.5	149.992	0.122094	5.33645e-113	hypothetical protein CICLE_v10009411mg [Citrus clementina]
c36053.graph_c0	524	683	650	693	637.5	77.8653	0.122142	0	PREDICTED: ATP-dependent zinc metalloprotease FtsH-like [Fragaria vesca subsp. vesca]
c33140.graph_c0	789	864	642	744	759.75	92.8022	0.122148	0	PREDICTED: probable 26S protease regulatory subunit 10B-like [Fragaria vesca subsp. vesca]
c39431.graph_c0	488	581	439	546	513.5	62.7508	0.122202	0	PREDICTED: F-box/kelch-repeat protein At5g42350-like [Fragaria vesca subsp. vesca]
c24290.graph_c0	843	938	695	808	821	100.363	0.122244	6.92143e-98	PREDICTED: monothiol glutaredoxin-S15, mitochondrial-like [Fragaria vesca subsp. vesca]
c36853.graph_c1	2533	2505	2583	3199	2705	330.91	0.122333	0	hypothetical protein PRUPE_ppa008746mg [Prunus persica]
c20332.graph_c0	835	867	697	941	835	102.15	0.122336	2.28467e-125	PREDICTED: uncharacterized protein LOC101312725 [Fragaria vesca subsp. vesca]
c36867.graph_c0	1634	1471	1964	1655	1681	205.811	0.122433	0	PREDICTED: potassium channel AKT1-like [Fragaria vesca subsp. vesca]
c37339.graph_c0	617	674	798	627	679	83.1344	0.122437	0	PREDICTED: putative uncharacterized protein At4g01020, chloroplastic-like [Fragaria vesca subsp. vesca]
c21291.graph_c0	713	640	527	619	624.75	76.6132	0.12263	4.79637e-152	PREDICTED: uncharacterized protein LOC101303183 [Fragaria vesca subsp. vesca]
c38757.graph_c1	2001	1917	2513	2195	2156.5	264.648	0.122721	0	PREDICTED: ankyrin repeat-containing protein At3g12360-like [Fragaria vesca subsp. vesca]
c37558.graph_c3	5590	4313	5030	5692	5156.25	633.029	0.122769	0	PREDICTED: coatomer subunit alpha-3 [Brachypodium distachyon]
c38321.graph_c0	1703	1425	1266	1478	1468	180.719	0.123106	0	PREDICTED: E3 ubiquitin-protein ligase RNF14-like [Fragaria vesca subsp. vesca]
c34245.graph_c0	899	846	1118	976	959.75	118.232	0.123191	7.0199e-74	PREDICTED: F-box protein 7-like [Fragaria vesca subsp. vesca]
c39102.graph_c0	646	787	591	707	682.75	84.1125	0.123197	0	PREDICTED: ubiquitin-like domain-containing CTD phosphatase-like isoform 2 [Fragaria vesca subsp. vesca]
c37962.graph_c1	1577	1785	1422	1878	1665.5	205.395	0.123323	0	PREDICTED: DNA replication licensing factor mcm5-A-like [Fragaria vesca subsp. vesca]
c35601.graph_c0	1389	1306	1043	1176	1228.5	151.584	0.123389	9.41649e-162	PREDICTED: uncharacterized protein LOC103947818 isoform X2 [Pyrus x bretschneideri]
c8974.graph_c0	2904	2637	3529	3075	3036.25	374.698	0.123408	8.25619e-100	Vacuolar protein sorting-associated protein 32-2-like protein [Morus notabilis]
c36916.graph_c0	1651	1622	1737	2098	1777	219.501	0.123523	0	PREDICTED: dynamin-related protein 3A-like [Fragaria vesca subsp. vesca]
c35804.graph_c0	5655	5596	4274	5379	5226	645.666	0.123549	0	Ycf2 (chloroplast) [Rosa odorata var. gigantea]
c32463.graph_c1	1060	1429	1243	1199	1232.75	152.316	0.123558	1.12828e-143	PREDICTED: 50S ribosomal protein L13, chloroplastic-like [Fragaria vesca subsp. vesca]
c35288.graph_c0	673	639	501	597	602.5	74.4648	0.123593	0	PREDICTED: pentatricopeptide repeat-containing protein At2g32630-like [Fragaria vesca subsp. vesca]
c35938.graph_c0	5125	5290	3978	4645	4759.5	588.465	0.12364	0	PREDICTED: nucleobase-ascorbate transporter 6-like [Fragaria vesca subsp. vesca]
c37764.graph_c0	1354	1287	1007	1212	1215	150.309	0.123711	0	PREDICTED: uncharacterized protein LOC101308737 [Fragaria vesca subsp. vesca]
c38104.graph_c1	1222	1041	1401	1313	1244.25	153.951	0.12373	3.76896e-102	PREDICTED: CBL-interacting serine/threonine-protein kinase 24-like [Fragaria vesca subsp. vesca]
c9275.graph_c0	1143	1112	858	1022	1033.75	127.912	0.123736	0	PREDICTED: probable exocyst complex component 4-like [Fragaria vesca subsp. vesca]
c9373.graph_c0	598	695	513	597	600.75	74.397	0.12384	2.04961e-147	PREDICTED: signal recognition particle receptor subunit beta-like [Fragaria vesca subsp. vesca]
c33573.graph_c0	2487	2761	2035	2393	2419	299.844	0.123954	3.34824e-174	PREDICTED: uncharacterized protein LOC101305230 [Fragaria vesca subsp. vesca]
c30510.graph_c0	1288	1178	949	1171	1146.5	142.151	0.123987	0	PREDICTED: putative clathrin assembly protein At2g01600-like [Fragaria vesca subsp. vesca]
c37761.graph_c0	2685	2782	2145	2287	2474.75	306.916	0.124019	0	PREDICTED: uncharacterized protein LOC101293359 [Fragaria vesca subsp. vesca]
c30584.graph_c0	1149	905	1215	1059	1082	134.209	0.124038	0	PREDICTED: uncharacterized protein LOC101308263 [Fragaria vesca subsp. vesca]
c32639.graph_c0	1229	1170	1469	1499	1341.75	166.464	0.124065	0	PREDICTED: mitochondrial ubiquitin ligase activator of nfkb 1-A-like [Fragaria vesca subsp. vesca]
c34045.graph_c1	437	466	527	576	501.5	62.2388	0.124105	0	PREDICTED: putative UDP-glucuronate:xylan alpha-glucuronosyltransferase 3-like [Fragaria vesca subsp. vesca]
c29012.graph_c0	692	800	843	937	818	101.63	0.124242	0	PREDICTED: serrate RNA effector molecule-like [Fragaria vesca subsp. vesca]
c30698.graph_c0	1872	1702	2215	2181	1992.5	247.621	0.124277	0	PREDICTED: SNW domain-containing protein 1-like [Fragaria vesca subsp. vesca]
c36328.graph_c0	568	592	690	738	647	80.4073	0.124277	0	PREDICTED: auxin response factor 18-like [Fragaria vesca subsp. vesca]
c38240.graph_c0	521	557	563	687	582	72.4155	0.124425	0	PREDICTED: methyl-CpG-binding domain-containing protein 9 [Prunus mume]
c21347.graph_c0	3337	3520	4143	3120	3530	440.158	0.124691	0	hypothetical protein PRUPE_ppa002179mg [Prunus persica]
c30399.graph_c0	1304	1129	981	1050	1116	139.157	0.124693	0	PREDICTED: hypersensitive-induced response protein 4 [Malus domestica]
c35683.graph_c0	786	886	861	1051	896	111.729	0.124697	0	PREDICTED: ATPase family AAA domain-containing protein At1g05910-like [Fragaria vesca subsp. vesca]
c34200.graph_c0	849	673	837	685	761	94.9386	0.124755	0	PREDICTED: uncharacterized protein LOC101298657 [Fragaria vesca subsp. vesca]
c38288.graph_c0	3727	4195	3101	3944	3741.75	468.017	0.12508	0	PREDICTED: probable methyltransferase PMT28-like [Fragaria vesca subsp. vesca]
c37268.graph_c0	2571	2325	2061	1949	2226.5	278.555	0.125109	5.12508e-83	PREDICTED: clathrin light chain 2-like [Fragaria vesca subsp. vesca]
c23625.graph_c1	476	568	435	555	508.5	63.6684	0.125208	1.27925e-58	PREDICTED: polyadenylate-binding protein 2 isoform X2 [Prunus mume]
c38515.graph_c0	2248	1768	1741	2072	1957.25	245.141	0.125248	9.27511e-78	PREDICTED: cytochrome b5 isoform B-like [Fragaria vesca subsp. vesca]
c14810.graph_c0	713	599	566	730	652	81.6701	0.125261	9.22392e-101	PREDICTED: uncharacterized protein LOC101305863 [Fragaria vesca subsp. vesca]
c35274.graph_c0	621	546	736	675	644.5	80.7403	0.125276	0	PREDICTED: uncharacterized protein LOC101295723 [Fragaria vesca subsp. vesca]
c36929.graph_c0	5622	5420	4200	5390	5158	646.923	0.125421	0	PREDICTED: clathrin heavy chain 1-like [Fragaria vesca subsp. vesca]
c20650.graph_c0	848	882	760	1025	878.75	110.222	0.125431	0	PREDICTED: putative G3BP-like protein-like [Fragaria vesca subsp. vesca]
c37461.graph_c0	1320	1046	1390	1377	1283.25	161.062	0.125511	0	PREDICTED: geminivirus Rep-interacting motor protein-like [Fragaria vesca subsp. vesca]
c38307.graph_c0	1034	1010	774	926	936	117.507	0.125542	0	PREDICTED: uncharacterized protein LOC101304265 [Fragaria vesca subsp. vesca]
c37025.graph_c2	1436	1434	1100	1450	1355	170.149	0.125571	4.93585e-54	PREDICTED: reticulon-like protein B2-like isoform 2 [Fragaria vesca subsp. vesca]
c37094.graph_c0	4447	4682	4876	5867	4968	624.474	0.125699	0	PREDICTED: diacylglycerol kinase 1-like [Fragaria vesca subsp. vesca]
c31309.graph_c0	437	572	540	464	503.25	63.2633	0.12571	0	PREDICTED: tRNA uridine 5-carboxymethylaminomethyl modification enzyme MnmG-like [Fragaria vesca subsp. vesca]
c37417.graph_c0	656	742	629	827	713.5	89.7051	0.125725	0	PREDICTED: uncharacterized protein LOC101298858 [Fragaria vesca subsp. vesca]
c28191.graph_c0	1545	2083	1805	1716	1787.25	224.755	0.125755	0	PREDICTED: uncharacterized protein LOC101300297 [Fragaria vesca subsp. vesca]
c24967.graph_c0	1571	1282	1391	1703	1486.75	187.041	0.125805	0	PREDICTED: UDP-glucose:glycoprotein glucosyltransferase-like [Fragaria vesca subsp. vesca]
c21435.graph_c0	460	536	462	594	513	64.5497	0.125828	0	PREDICTED: U-box domain-containing protein 5-like [Fragaria vesca subsp. vesca]
c36564.graph_c0	757	558	699	655	667.25	83.9618	0.125833	0	hypothetical protein PRUPE_ppa000731mg [Prunus persica]
c15336.graph_c0	604	706	801	790	725.25	91.2921	0.125877	0	PREDICTED: methyltransferase-like protein 10-like isoform 1 [Fragaria vesca subsp. vesca]
c34839.graph_c0	503	626	473	517	529.75	66.7402	0.125984	0	PREDICTED: prolyl endopeptidase-like [Malus domestica]
c37228.graph_c1	10642	10512	8595	8408	9539.25	1201.89	0.125994	0	PREDICTED: V-type proton ATPase subunit B2-like [Fragaria vesca subsp. vesca]
c33514.graph_c0	3629	3004	3562	4104	3574.75	450.543	0.126035	0	PREDICTED: acyltransferase-like protein At1g54570, chloroplastic-like [Fragaria vesca subsp. vesca]
c24236.graph_c0	582	590	442	549	540.75	68.183	0.12609	7.35392e-76	PREDICTED: putative dual specificity protein phosphatase DSP8-like [Fragaria vesca subsp. vesca]
c21169.graph_c0	963	884	717	800	841	106.129	0.126194	0	PREDICTED: UDP-sulfoquinovose synthase, chloroplastic-like [Fragaria vesca subsp. vesca]
c34595.graph_c0	2170	2420	2900	2358	2462	310.745	0.126217	1.32514e-171	PREDICTED: PGR5-like protein 1A, chloroplastic-like [Fragaria vesca subsp. vesca]
c31764.graph_c0	554	486	477	622	534.75	67.5642	0.126347	7.74894e-137	hypothetical protein PRUPE_ppa016728mg, partial [Prunus persica]
c33270.graph_c0	975	1036	780	1034	956.25	120.859	0.126389	0	PREDICTED: protease Do-like 2, chloroplastic-like [Fragaria vesca subsp. vesca]
c36456.graph_c0	2559	2799	3410	3156	2981	376.773	0.126392	0	PREDICTED: UNC93-like protein 3-like [Fragaria vesca subsp. vesca]
c37729.graph_c1	2680	3018	3589	3374	3165.25	400.121	0.126411	0	PREDICTED: pumilio homolog 2-like [Fragaria vesca subsp. vesca]
c31844.graph_c0	586	610	482	480	539.5	68.2618	0.126528	5.77772e-104	PREDICTED: uncharacterized protein LOC101313920 [Fragaria vesca subsp. vesca]
c14573.graph_c0	634	785	823	856	774.5	98.0561	0.126606	9.61974e-177	PREDICTED: GPN-loop GTPase 3-like [Fragaria vesca subsp. vesca]
c39035.graph_c0	769	617	842	735	740.75	93.8025	0.126632	3.15846e-148	PREDICTED: uncharacterized protein LOC101301004 [Fragaria vesca subsp. vesca]
c24401.graph_c0	1641	1433	1731	1306	1527.75	193.466	0.126634	0	PREDICTED: MLO-like protein 8-like [Fragaria vesca subsp. vesca]
c20675.graph_c0	2997	2432	2258	2762	2612.25	330.878	0.126664	0	PREDICTED: cation/H(+) antiporter 20-like [Fragaria vesca subsp. vesca]
c8973.graph_c0	1604	1886	1421	1826	1684.25	213.336	0.126665	6.43434e-123	Eukaryotic initiation factor 4A-1 [Morus notabilis]
c38909.graph_c0	1378	1325	1212	1628	1385.75	175.713	0.1268	0	PREDICTED: two-component response regulator-like APRR2-like [Fragaria vesca subsp. vesca]
c25419.graph_c0	725	616	795	829	741.25	94.058	0.126891	0	PREDICTED: E3 ubiquitin-protein ligase SINAT2-like [Fragaria vesca subsp. vesca]
c28380.graph_c0	1885	2092	2454	2456	2221.75	282.282	0.127054	0	PREDICTED: vacuolar-sorting receptor 3-like [Fragaria vesca subsp. vesca]
c36640.graph_c0	1286	1396	1310	1679	1417.75	180.456	0.127283	0	PREDICTED: F-box/ankyrin repeat protein SKIP35-like [Fragaria vesca subsp. vesca]
c20327.graph_c0	1828	1822	1948	2360	1989.5	253.726	0.127533	0	PREDICTED: putative chromatin-remodeling complex ATPase chain [Malus domestica]
c38577.graph_c0	1865	2023	1525	1633	1761.5	224.751	0.127591	1.49156e-85	PREDICTED: NADH dehydrogenase [ubiquinone] 1 alpha subcomplex subunit 6-like [Fragaria vesca subsp. vesca]
c35949.graph_c0	1153	1174	890	998	1053.75	134.453	0.127595	0	PREDICTED: ABC transporter D family member 2, chloroplastic-like [Fragaria vesca subsp. vesca]
c36034.graph_c0	741	639	551	709	660	84.2298	0.127621	4.82595e-118	PREDICTED: anthranilate synthase component II-like [Fragaria vesca subsp. vesca]
c39287.graph_c0	507	598	448	478	507.75	64.8093	0.12764	1.77378e-152	PREDICTED: ganglioside-induced differentiation-associated-protein 2-like [Fragaria vesca subsp. vesca]
c35434.graph_c1	528	685	703	694	652.5	83.3247	0.127701	0	PREDICTED: probable WRKY transcription factor 21-like isoform 2 [Fragaria vesca subsp. vesca]
c28914.graph_c0	712	572	611	531	606.5	77.5478	0.127861	0	PREDICTED: F-box protein SKIP14-like [Fragaria vesca subsp. vesca]
c36590.graph_c0	2767	3043	2434	2294	2634.5	336.932	0.127892	0	PREDICTED: quinone oxidoreductase-like [Fragaria vesca subsp. vesca]
c15145.graph_c0	663	554	691	759	666.75	85.2931	0.127924	6.73262e-141	PREDICTED: protein FMP32, mitochondrial-like [Fragaria vesca subsp. vesca]
c38317.graph_c0	2252	2626	2080	2741	2424.75	310.489	0.12805	0	PREDICTED: glutamine-dependent NAD(+) synthetase-like [Fragaria vesca subsp. vesca]
c36846.graph_c0	1548	1496	1190	1257	1372.75	175.783	0.128052	2.3233e-154	PREDICTED: dihydrolipoyllysine-residue acetyltransferase component of pyruvate dehydrogenase complex-like [Fragaria vesca subsp. vesca]
c39063.graph_c0	640	604	798	738	695	89.0019	0.12806	6.35106e-139	PREDICTED: uncharacterized protein At5g39865-like [Fragaria vesca subsp. vesca]
c37164.graph_c0	4662	6236	5477	4990	5341.25	684.047	0.128069	1.25488e-118	PREDICTED: 4-hydroxy-tetrahydrodipicolinate reductase 2, chloroplastic-like [Pyrus x bretschneideri]
c30257.graph_c0	2555	2448	3158	3078	2809.75	360.091	0.128158	7.46766e-117	PREDICTED: charged multivesicular body protein 1-like [Fragaria vesca subsp. vesca]
c33442.graph_c0	646	569	774	653	660.5	84.6975	0.128232	0	PREDICTED: arginyl-tRNA--protein transferase 1-like isoform 2 [Fragaria vesca subsp. vesca]
c35945.graph_c1	1228	1085	1041	1376	1182.5	151.703	0.12829	0	PREDICTED: kinesin-4-like [Fragaria vesca subsp. vesca]
c24964.graph_c0	441	513	604	520	519.5	66.6958	0.128385	0	PREDICTED: uncharacterized protein LOC101304100 [Fragaria vesca subsp. vesca]
c33103.graph_c0	710	894	734	909	811.75	104.276	0.128459	3.15195e-77	PREDICTED: triphosphate tunel metalloenzyme 3-like [Malus domestica]
c25291.graph_c0	643	520	487	514	541	69.4982	0.128462	3.00971e-173	PREDICTED: uncharacterized protein LOC103956802 [Pyrus x bretschneideri]
c36793.graph_c0	1570	1944	1687	2082	1820.75	233.956	0.128495	2.75586e-155	hypothetical protein VITISV_001215 [Vitis vinifera]
c25383.graph_c0	1348	1251	1588	1641	1457	187.38	0.128607	0	PREDICTED: uncharacterized protein LOC101292367 [Fragaria vesca subsp. vesca]
c31135.graph_c0	891	843	668	737	784.75	100.983	0.128682	0	PREDICTED: uncharacterized protein LOC101294199 [Fragaria vesca subsp. vesca]
c28165.graph_c0	632	746	567	581	631.5	81.2835	0.128715	0	PREDICTED: probable acyl-activating enzyme 17, peroxisomal-like [Fragaria vesca subsp. vesca]
c8833.graph_c0	1048	829	973	801	912.75	117.509	0.128741	0	PREDICTED: uncharacterized protein LOC101315024 [Fragaria vesca subsp. vesca]
c19481.graph_c0	913	848	1139	994	973.5	125.46	0.128876	0	PREDICTED: uncharacterized protein LOC101306895 [Fragaria vesca subsp. vesca]
c19547.graph_c0	495	523	658	544	555	71.5402	0.128901	0	PREDICTED: uncharacterized protein LOC101290843 [Fragaria vesca subsp. vesca]
c39182.graph_c0	905	814	676	896	822.75	106.055	0.128903	0	PREDICTED: uncharacterized protein LOC101310597 [Fragaria vesca subsp. vesca]
c9773.graph_c0	2453	2196	2964	2730	2585.75	333.371	0.128926	0	PREDICTED: uncharacterized WD repeat-containing protein C2A9.03-like [Fragaria vesca subsp. vesca]
c36963.graph_c0	942	941	1224	1079	1046.5	134.923	0.128928	0	PREDICTED: dnaJ homolog subfamily C GRV2-like [Fragaria vesca subsp. vesca]
c32792.graph_c0	543	592	562	716	603.25	77.8262	0.129012	0	PREDICTED: translation initiation factor eIF-2B subunit gamma-like [Fragaria vesca subsp. vesca]
c34440.graph_c0	512	593	457	454	504	65.0487	0.129065	1.52867e-96	PREDICTED: uncharacterized protein LOC101290924 [Fragaria vesca subsp. vesca]
c32560.graph_c0	1021	883	1177	1158	1059.75	136.8	0.129087	0	PREDICTED: cytochrome P450 716B1-like [Fragaria vesca subsp. vesca]
c36824.graph_c0	822	978	1034	1127	990.25	127.897	0.129156	0	PREDICTED: protein fluG-like [Fragaria vesca subsp. vesca]
c8884.graph_c0	736	819	596	705	714	92.2207	0.129161	5.31034e-56	PREDICTED: uncharacterized protein LOC101308074 isoform 1 [Fragaria vesca subsp. vesca]
c21074.graph_c0	640	771	824	873	777	100.383	0.129193	4.53277e-155	PREDICTED: uncharacterized protein LOC101299001 [Fragaria vesca subsp. vesca]
c34312.graph_c0	579	588	759	636	640.5	82.8674	0.129379	0	PREDICTED: uncharacterized protein LOC101300802 [Fragaria vesca subsp. vesca]
c31664.graph_c0	753	807	944	994	874.5	113.18	0.129422	0	PREDICTED: transportin-1-like [Fragaria vesca subsp. vesca]
c35510.graph_c1	1243	1157	1541	1425	1341.5	173.7	0.129482	0	PREDICTED: probable nicotinate-nucleotide pyrophosphorylase [carboxylating]-like [Fragaria vesca subsp. vesca]
c32820.graph_c0	664	625	758	556	650.75	84.2986	0.129541	0	PREDICTED: mediator of RNA polymerase II transcription subunit 23-like [Fragaria vesca subsp. vesca]
c18448.graph_c0	1687	2094	1567	1918	1816.5	235.463	0.129625	0	PREDICTED: protein FRIGIDA-like [Fragaria vesca subsp. vesca]
c33184.graph_c0	1995	2087	1577	1710	1842.25	238.804	0.129627	0	PREDICTED: quinone oxidoreductase-like protein 2 homolog [Prunus mume]
c30432.graph_c0	1050	764	962	966	935.5	121.319	0.129684	0	PREDICTED: uncharacterized protein LOC101307555 [Fragaria vesca subsp. vesca]
c16719.graph_c0	1814	1793	2150	1574	1832.75	237.719	0.129706	0	PREDICTED: ATP-dependent Clp protease ATP-binding subunit ClpX-like [Fragaria vesca subsp. vesca]
c27360.graph_c0	544	500	455	616	528.75	68.5827	0.129707	0	PREDICTED: uncharacterized protein At3g58460 [Prunus mume]
c37465.graph_c0	1393	1390	1783	1691	1564.25	202.983	0.129764	4.59145e-134	PREDICTED: E3 ubiquitin-protein ligase At4g11680-like [Fragaria vesca subsp. vesca]
c29440.graph_c0	720	526	670	626	635.5	82.4843	0.129794	0	PREDICTED: uncharacterized protein LOC101297540 [Fragaria vesca subsp. vesca]
c38277.graph_c0	1619	1217	1621	1583	1510	196.112	0.129876	0	PREDICTED: uncharacterized protein LOC101313389 [Fragaria vesca subsp. vesca]
c37985.graph_c0	1355	1481	1075	1324	1308.75	169.981	0.129881	1.96394e-155	transparent testa glabra 1 [Rosa rugosa]
c29008.graph_c0	882	1057	988	1202	1032.25	134.115	0.129925	0	PREDICTED: aldehyde dehydrogenase family 3 member I1, chloroplastic-like [Fragaria vesca subsp. vesca]
c20116.graph_c0	1176	1227	922	1016	1085.25	141.156	0.130067	9.73895e-175	PREDICTED: uncharacterized protein LOC103334474 [Prunus mume]
c34056.graph_c0	1960	1648	1467	1890	1741.25	226.485	0.130071	0	PREDICTED: putative hydrolase C777.06c-like [Fragaria vesca subsp. vesca]
c38242.graph_c0	921	1127	842	1053	985.75	128.233	0.130086	0	PREDICTED: uncharacterized protein LOC101290869 [Fragaria vesca subsp. vesca]
c28632.graph_c0	644	471	533	553	550.25	71.5885	0.130102	0	PREDICTED: uncharacterized protein LOC101293891 [Fragaria vesca subsp. vesca]
c30348.graph_c1	671	663	859	803	749	97.4611	0.130122	0	PREDICTED: uncharacterized protein At1g18480-like [Fragaria vesca subsp. vesca]
c30133.graph_c0	812	709	960	905	846.5	110.153	0.130127	1.4867e-147	PREDICTED: uncharacterized protein LOC103441607 [Malus domestica]
c27598.graph_c0	1208	1147	895	1182	1108	144.183	0.130129	0	PREDICTED: LOW QUALITY PROTEIN: CHD3-type chromatin-remodeling factor PICKLE-like [Fragaria vesca subsp. vesca]
c32821.graph_c0	625	535	477	481	529.5	68.942	0.130202	1.24478e-175	PREDICTED: aspartic proteinase-like protein 2-like [Fragaria vesca subsp. vesca]
c20885.graph_c0	1111	934	811	1001	964.25	125.548	0.130203	0	PREDICTED: brefeldin A-inhibited guanine nucleotide-exchange protein 1-like [Fragaria vesca subsp. vesca]
c20204.graph_c0	13787	15512	11600	15421	14080	1833.5	0.13022	0	PREDICTED: malate dehydrogenase, cytoplasmic-like [Fragaria vesca subsp. vesca]
c15399.graph_c0	675	597	795	624	672.75	87.6827	0.130335	8.59486e-174	PREDICTED: peroxisome biogenesis protein 5-like [Fragaria vesca subsp. vesca]
c20529.graph_c0	1152	1506	1365	1168	1297.75	169.282	0.130442	0	PREDICTED: uncharacterized protein LOC101300265 [Fragaria vesca subsp. vesca]
c36319.graph_c0	1130	1071	861	904	991.5	129.343	0.130452	0	PREDICTED: transmembrane protein 184C-like [Fragaria vesca subsp. vesca]
c9306.graph_c0	7187	5846	5357	5815	6051.25	789.484	0.130466	0	PREDICTED: metal tolerance protein 5-like [Fragaria vesca subsp. vesca]
c37399.graph_c0	907	1140	920	1152	1029.75	134.428	0.130544	0	PREDICTED: uncharacterized protein LOC101293525 [Fragaria vesca subsp. vesca]
c34772.graph_c0	1228	1233	919	1173	1138.25	148.673	0.130615	0	PREDICTED: ribosome maturation protein SBDS-like [Fragaria vesca subsp. vesca]
c8980.graph_c0	2802	2904	3696	3001	3100.75	405.066	0.130635	5.55255e-138	PREDICTED: uncharacterized protein LOC101314638 [Fragaria vesca subsp. vesca]
c28714.graph_c0	1568	1501	1159	1344	1393	182.068	0.130702	3.62777e-90	PREDICTED: uncharacterized protein LOC101303030 [Fragaria vesca subsp. vesca]
c37786.graph_c0	5279	5100	4704	3885	4742	619.792	0.130703	0	PREDICTED: ABC transporter B family member 26, chloroplastic-like [Fragaria vesca subsp. vesca]
c35768.graph_c0	1201	1128	1438	1474	1310.25	171.547	0.130927	1.22897e-135	hypothetical protein L484_016895 [Morus notabilis]
c30499.graph_c0	2079	2307	2676	2020	2270.5	297.313	0.130946	0	PREDICTED: NAD kinase 2, chloroplastic-like [Fragaria vesca subsp. vesca]
c38099.graph_c0	1880	2006	1486	1980	1838	240.871	0.13105	0	PREDICTED: putative glucuronosyltransferase PGSIP6-like [Fragaria vesca subsp. vesca]
c35429.graph_c0	1044	1197	865	1072	1044.5	136.91	0.131077	1.1984e-77	PREDICTED: chloride conductance regulatory protein ICln-like [Fragaria vesca subsp. vesca]
c34904.graph_c1	1265	1474	1416	1728	1470.75	192.803	0.131091	0	PREDICTED: phosphatidylinositol 4-phosphate 5-kinase 9-like [Fragaria vesca subsp. vesca]
c37612.graph_c0	2413	2752	1987	2384	2384	312.982	0.131285	0	PREDICTED: uncharacterized protein LOC101301732 [Fragaria vesca subsp. vesca]
c33761.graph_c0	1503	1805	1377	1789	1618.5	212.536	0.131317	0	PREDICTED: UBX domain-containing protein 2-like [Fragaria vesca subsp. vesca]
c37818.graph_c0	459	529	552	632	543	71.3068	0.13132	0	PREDICTED: PHD finger protein At1g33420-like [Fragaria vesca subsp. vesca]
c37718.graph_c0	2102	2135	1642	1741	1905	250.183	0.131329	0	PREDICTED: pyrophosphate-energized membrane proton pump 3-like [Fragaria vesca subsp. vesca]
c36630.graph_c0	1167	1089	1437	1125	1204.5	158.243	0.131377	0	PREDICTED: 1-phosphatidylinositol 3-phosphate 5-kinase-like [Fragaria vesca subsp. vesca]
c15058.graph_c0	747	664	630	542	645.75	84.8464	0.131392	3.90608e-76	PREDICTED: RNA polymerase II transcriptional coactivator KELP-like [Fragaria vesca subsp. vesca]
c20276.graph_c0	637	716	564	764	670.25	88.0847	0.131421	5.30447e-97	PREDICTED: uncharacterized protein LOC101315106 [Fragaria vesca subsp. vesca]
c25595.graph_c0	505	493	636	616	562.5	73.9392	0.131447	0	PREDICTED: flowering time control protein FPA-like [Fragaria vesca subsp. vesca]
c32058.graph_c0	1094	1138	925	862	1004.75	132.236	0.13161	0	PREDICTED: BEL1-like homeodomain protein 8-like [Fragaria vesca subsp. vesca]
c37589.graph_c0	5074	4991	6317	6335	5679.25	747.607	0.131638	0	PREDICTED: uncharacterized protein LOC101294343 [Fragaria vesca subsp. vesca]
c20997.graph_c0	488	470	552	625	533.75	70.2774	0.131667	0	PREDICTED: uncharacterized protein LOC101300581 [Fragaria vesca subsp. vesca]
c37283.graph_c0	514	586	559	429	522	68.7459	0.131697	5.16839e-93	PREDICTED: peptidyl-prolyl cis-trans isomerase FKBP16-4, chloroplastic-like [Fragaria vesca subsp. vesca]
c37292.graph_c0	3466	3305	3919	4411	3775.25	497.196	0.131699	0	PREDICTED: uncharacterized protein LOC101307805 [Fragaria vesca subsp. vesca]
c38167.graph_c0	687	761	549	673	667.5	87.9299	0.13173	2.10433e-153	PREDICTED: uncharacterized protein LOC101295940 [Fragaria vesca subsp. vesca]
c16684.graph_c0	2970	2843	3783	3113	3177.25	418.623	0.131757	1.93991e-97	PREDICTED: zinc finger A20 and AN1 domain-containing stress-associated protein 8-like isoform 1 [Fragaria vesca subsp. vesca]
c31737.graph_c0	1002	1262	1208	1386	1214.5	160.07	0.131799	0	PREDICTED: serine carboxypeptidase-like 34-like [Fragaria vesca subsp. vesca]
c16342.graph_c0	3661	3138	2699	3507	3251.25	428.606	0.131828	6.9583e-51	PREDICTED: cytochrome c oxidase subunit 6a, mitochondrial-like isoform 2 [Fragaria vesca subsp. vesca]
c8945.graph_c0	451	566	474	592	520.75	68.738	0.131998	1.87521e-68	PREDICTED: programmed cell death protein 5-like [Fragaria vesca subsp. vesca]
c36056.graph_c0	484	456	613	519	518	68.3764	0.132001	0	PREDICTED: BTB/POZ domain-containing protein At3g05675-like isoform 1 [Fragaria vesca subsp. vesca]
c39150.graph_c0	684	557	736	759	684	90.2921	0.132006	0	PREDICTED: glycerophosphoryl diester phosphodiesterase-like [Fragaria vesca subsp. vesca]
c32376.graph_c0	867	728	1007	854	864	114.096	0.132056	0	PREDICTED: putative E3 ubiquitin-protein ligase RF298-like [Fragaria vesca subsp. vesca]
c11911.graph_c0	547	710	636	743	659	87.0441	0.132085	0	PREDICTED: uncharacterized protein LOC101292032 [Fragaria vesca subsp. vesca]
c33066.graph_c0	1059	1022	777	1003	965.25	127.636	0.132231	0	PREDICTED: probable protein phosphatase 2C 42-like [Fragaria vesca subsp. vesca]
c33169.graph_c0	578	584	469	455	521.5	68.9855	0.132283	1.087e-142	PREDICTED: luc7-like protein 3-like [Fragaria vesca subsp. vesca]
c9914.graph_c0	980	821	714	894	852.25	112.772	0.132323	0	PREDICTED: endoplasmic reticulum-Golgi intermediate compartment protein 3 [Prunus mume]
c24754.graph_c0	1402	1439	1071	1226	1284.5	169.981	0.132333	0	PREDICTED: nuclear pore complex protein NUP98A [Vitis vinifera]
c37522.graph_c0	690	819	817	956	820.5	108.635	0.132402	0	DNA-directed RNA polymerase beta&apos;&apos; chain (chloroplast) [Rosa odorata var. gigantea]
c37590.graph_c0	1385	1468	1068	1370	1322.75	175.217	0.132464	0	PREDICTED: RNA-binding protein Nova-2-like [Fragaria vesca subsp. vesca]
c9114.graph_c0	2293	2210	2532	1825	2215	293.654	0.132575	2.84173e-116	PREDICTED: guanine deaminase-like [Fragaria vesca subsp. vesca]
c33538.graph_c0	1783	2092	1591	2109	1893.75	251.369	0.132736	0	PREDICTED: protein TOC75-3, chloroplastic-like [Fragaria vesca subsp. vesca]
c30516.graph_c0	835	890	1050	1107	970.5	128.832	0.132748	0	PREDICTED: calmodulin-binding transcription activator 3-like [Fragaria vesca subsp. vesca]
c20542.graph_c0	3612	3684	2709	3411	3354	445.248	0.132751	0	PREDICTED: LOW QUALITY PROTEIN: probable LRR receptor-like serine/threonine-protein kinase At1g14390-like [Fragaria vesca subsp. vesca]
c24945.graph_c0	512	471	625	604	553	73.462	0.132843	2.12867e-119	PREDICTED: uncharacterized protein LOC101298171 [Fragaria vesca subsp. vesca]
c38610.graph_c0	3962	3457	4407	3301	3781.75	503.326	0.133093	0	PREDICTED: scarecrow-like protein 8-like [Fragaria vesca subsp. vesca]
c37636.graph_c1	625	632	550	756	640.75	85.3283	0.133169	0	PREDICTED: ARF guanine-nucleotide exchange factor GNOM-like [Fragaria vesca subsp. vesca]
c31162.graph_c0	915	745	667	789	779	103.756	0.133191	0	PREDICTED: golgin candidate 5-like [Fragaria vesca subsp. vesca]
c27754.graph_c0	964	1009	913	734	905	120.557	0.133212	2.31983e-173	PREDICTED: uricase-2-like [Fragaria vesca subsp. vesca]
c29024.graph_c0	889	832	643	811	793.75	105.765	0.133247	0	PREDICTED: glucan endo-1,3-beta-glucosidase 8-like isoform 2 [Fragaria vesca subsp. vesca]
c38504.graph_c0	3383	3210	3456	4282	3582.75	477.444	0.133262	7.20943e-147	PREDICTED: ras-related protein Rab7 [Malus domestica]
c37616.graph_c0	1006	1090	798	903	949.25	126.553	0.133319	1.49409e-68	PREDICTED: uncharacterized protein LOC101311508 [Fragaria vesca subsp. vesca]
c36715.graph_c0	2486	2514	2026	1945	2242.75	299.1	0.133363	0	PREDICTED: LOW QUALITY PROTEIN: K(+) efflux antiporter 2, chloroplastic-like [Fragaria vesca subsp. vesca]
c30724.graph_c0	1104	883	822	890	924.75	123.341	0.133377	0	PREDICTED: serine/threonine-protein kinase PEPKR2-like [Fragaria vesca subsp. vesca]
c39064.graph_c0	561	632	456	533	545.5	72.7759	0.133411	2.8768e-113	PREDICTED: tetratricopeptide repeat protein 1-like [Fragaria vesca subsp. vesca]
c38719.graph_c0	844	1102	1146	978	1017.5	135.788	0.133452	2.303e-108	PREDICTED: SNF1-related protein kinase regulatory subunit beta-2-like [Fragaria vesca subsp. vesca]
c37530.graph_c0	654	576	661	792	670.75	89.5447	0.133499	2.37455e-53	PREDICTED: fasciclin-like arabinogalactan protein 21-like [Fragaria vesca subsp. vesca]
c26776.graph_c0	1092	1076	1244	893	1076.25	143.723	0.13354	0	PREDICTED: probable copper-transporting ATPase HMA5 [Prunus mume]
c34887.graph_c0	1975	1595	1502	1527	1649.75	220.365	0.133575	3.82044e-159	PREDICTED: probable apyrase 6-like isoform 1 [Fragaria vesca subsp. vesca]
c9122.graph_c0	1167	1011	1400	1217	1198.75	160.305	0.133727	0	PREDICTED: mitogen-activated protein kinase kinase 4-like [Fragaria vesca subsp. vesca]
c29793.graph_c0	713	603	817	801	733.5	98.2836	0.133993	3.10679e-150	PREDICTED: serine/threonine-protein kinase AFC2-like [Fragaria vesca subsp. vesca]
c36943.graph_c1	1490	1416	1201	1119	1306.5	175.07	0.134	6.72056e-93	PREDICTED: trigger factor-like [Fragaria vesca subsp. vesca]
c29986.graph_c0	4034	3548	3042	3105	3432.25	460.032	0.134032	0	PREDICTED: probable galactinol--sucrose galactosyltransferase 1-like [Fragaria vesca subsp. vesca]
c35849.graph_c0	610	682	831	769	723	97.0052	0.13417	0	PREDICTED: coiled-coil domain-containing protein 111 homolog [Fragaria vesca subsp. vesca]
c32724.graph_c0	601	559	438	504	525.5	70.5715	0.134294	1.67833e-66	PREDICTED: uncharacterized protein LOC101298169 isoform 1 [Fragaria vesca subsp. vesca]
c25953.graph_c0	2467	2787	2039	2245	2384.5	320.231	0.134297	0	PREDICTED: 3-isopropylmalate dehydratase-like [Fragaria vesca subsp. vesca]
c25799.graph_c0	780	596	672	590	659.5	88.5795	0.134313	0	PREDICTED: uncharacterized protein LOC101293071 [Fragaria vesca subsp. vesca]
c36072.graph_c0	1528	1579	1865	2022	1748.5	235.035	0.134421	0	PREDICTED: enhancer of mRNA-decapping protein 4-like [Fragaria vesca subsp. vesca]
c14687.graph_c0	1374	1230	1683	1380	1416.75	190.563	0.134507	0	PREDICTED: U-box domain-containing protein 14-like [Fragaria vesca subsp. vesca]
c9259.graph_c0	2159	2496	2066	1802	2130.75	286.633	0.134522	2.79955e-124	PREDICTED: ATP-dependent Clp protease proteolytic subunit 6, chloroplastic [Prunus mume]
c21114.graph_c0	669	793	585	626	668.25	89.9606	0.134621	2.49194e-85	PREDICTED: glyoxysomal fatty acid beta-oxidation multifunctional protein MFP-a-like [Brassica rapa]
c32060.graph_c1	877	982	837	1125	955.25	128.63	0.134655	0	PREDICTED: amino-acid acetyltransferase-like [Fragaria vesca subsp. vesca]
c37515.graph_c0	825	937	783	1053	899.5	121.231	0.134776	0	PREDICTED: pentatricopeptide repeat-containing protein At1g71210 [Prunus mume]
c37694.graph_c0	977	998	907	730	903	121.718	0.134793	0	PREDICTED: GTPase HflX-like [Fragaria vesca subsp. vesca]
c37183.graph_c0	2422	1985	1753	2067	2056.75	277.444	0.134894	3.10905e-65	PREDICTED: 3-oxoacyl-[acyl-carrier-protein] synthase I, chloroplastic-like [Pyrus x bretschneideri]
c38517.graph_c0	4100	4310	3124	3798	3833	517.276	0.134953	3.01836e-174	PREDICTED: proteasome subunit alpha type-6-like [Fragaria vesca subsp. vesca]
c30612.graph_c0	917	899	1151	1145	1028	138.78	0.135	2.59036e-161	PREDICTED: transcription initiation factor IIF subunit beta-like [Fragaria vesca subsp. vesca]
c39319.graph_c0	522	609	436	525	523	70.6399	0.135067	0	PREDICTED: probable polyamine transporter At1g31830-like isoform 1 [Fragaria vesca subsp. vesca]
c34734.graph_c1	2468	2632	1903	2279	2320.5	313.484	0.135093	7.02984e-168	PREDICTED: mitochondrial carnitine/acylcarnitine carrier-like protein-like [Fragaria vesca subsp. vesca]
c35886.graph_c0	1149	861	891	1027	982	132.71	0.135143	0	PREDICTED: uncharacterized protein LOC101302034 [Fragaria vesca subsp. vesca]
c38681.graph_c0	1338	1316	1713	1331	1424.5	192.552	0.135172	4.38724e-172	PREDICTED: caffeoyl-CoA O-methyltransferase 1-like [Fragaria vesca subsp. vesca]
c33962.graph_c0	1180	1350	1606	1273	1352.25	182.889	0.135248	0	PREDICTED: glucose-1-phosphate adenylyltransferase large subunit 1, chloroplastic-like [Fragaria vesca subsp. vesca]
c37411.graph_c0	748	808	728	971	813.75	110.207	0.135431	0	PREDICTED: calcium-dependent protein kinase 1-like [Fragaria vesca subsp. vesca]
c37411.graph_c1	1774	1816	1501	1361	1613	218.463	0.135439	8.30787e-111	PREDICTED: probable alpha-amylase 2-like [Fragaria vesca subsp. vesca]
c37623.graph_c0	2020	1709	2360	2213	2075.5	281.217	0.135494	9.32772e-162	PREDICTED: DEAD-box ATP-dependent RNA helicase 37-like [Prunus mume]
c33532.graph_c0	566	537	559	713	593.75	80.4544	0.135502	9.2057e-135	PREDICTED: outer envelope pore protein 24B, chloroplastic-like [Fragaria vesca subsp. vesca]
c25173.graph_c0	1042	962	1309	1079	1098	148.9	0.135611	0	PREDICTED: uncharacterized protein LOC101294881 [Fragaria vesca subsp. vesca]
c26701.graph_c0	994	1157	1337	1331	1204.75	163.427	0.135652	0	PREDICTED: serine/threonine-protein phosphatase 6 regulatory subunit 3-like [Fragaria vesca subsp. vesca]
c19921.graph_c1	1007	1020	776	1072	968.75	131.533	0.135776	0	PREDICTED: uncharacterized protein LOC101301338 [Fragaria vesca subsp. vesca]
c27095.graph_c0	698	677	826	898	774.75	105.298	0.135912	0	PREDICTED: 3-hydroxyisobutyryl-CoA hydrolase 1-like [Fragaria vesca subsp. vesca]
c21944.graph_c0	753	905	665	861	796	108.191	0.135919	0	PREDICTED: replication factor C subunit 4-like [Fragaria vesca subsp. vesca]
c27197.graph_c0	3649	2999	3917	4160	3681.25	500.428	0.13594	0	PREDICTED: cullin-1-like [Fragaria vesca subsp. vesca]
c37655.graph_c0	914	813	653	784	791	107.558	0.135977	1.14245e-104	PREDICTED: tubulin-folding cofactor C-like [Fragaria vesca subsp. vesca]
c16393.graph_c0	12559	13781	9998	11351	11922.2	1621.67	0.136021	2.10509e-123	PREDICTED: glutathione S-transferase U18-like [Fragaria vesca subsp. vesca]
c34223.graph_c0	655	658	500	542	588.75	80.0973	0.136046	0	PREDICTED: G-box-binding factor 1-like [Fragaria vesca subsp. vesca]
c34647.graph_c0	847	955	1146	1105	1013.25	137.928	0.136125	0	PREDICTED: uncharacterized protein LOC101312285 [Fragaria vesca subsp. vesca]
c38760.graph_c0	1931	1502	1774	1453	1665	226.679	0.136143	0	PREDICTED: uncharacterized protein LOC101300446 [Fragaria vesca subsp. vesca]
c37277.graph_c0	1045	1123	814	943	981.25	133.657	0.136211	3.85107e-71	PREDICTED: vesicle-associated protein 2-2-like [Fragaria vesca subsp. vesca]
c24655.graph_c0	871	636	848	835	797.5	108.691	0.136289	0	PREDICTED: histone deacetylase 9-like [Fragaria vesca subsp. vesca]
c34114.graph_c0	2472	2245	1773	2101	2147.75	292.813	0.136335	0	PREDICTED: serine/threonine-protein phosphatase 2A 65 kDa regulatory subunit A beta isoform-like [Fragaria vesca subsp. vesca]
c24478.graph_c0	845	997	765	1025	908	123.866	0.136416	0	PREDICTED: guanine nucleotide-binding protein subunit beta-2-like [Fragaria vesca subsp. vesca]
c36736.graph_c0	3826	3506	2733	3388	3363.25	459.109	0.136507	0	PREDICTED: tryptophan--tRNA ligase, cytoplasmic-like [Fragaria vesca subsp. vesca]
c20338.graph_c0	668	627	772	846	728.25	99.433	0.136537	0	PREDICTED: protein DGCR14 homolog [Fragaria vesca subsp. vesca]
c37685.graph_c0	2401	2431	1779	2194	2201.25	300.573	0.136547	6.08804e-77	PREDICTED: LOW QUALITY PROTEIN: DNA mismatch repair protein MSH6-like [Fragaria vesca subsp. vesca]
c21240.graph_c0	904	1100	876	806	921.5	125.935	0.136663	0	PREDICTED: membrane-associated 30 kDa protein, chloroplastic-like [Fragaria vesca subsp. vesca]
c38901.graph_c0	915	728	699	891	808.25	110.482	0.136693	9.95579e-125	PREDICTED: uncharacterized protein LOC101310597 [Fragaria vesca subsp. vesca]
c15738.graph_c0	964	945	755	1059	930.75	127.338	0.136812	0	PREDICTED: dehydrogenase/reductase SDR family member 12-like [Fragaria vesca subsp. vesca]
c17334.graph_c0	1204	1124	903	947	1044.5	142.932	0.136843	1.52489e-119	PREDICTED: peptide methionine sulfoxide reductase-like [Fragaria vesca subsp. vesca]
c30380.graph_c0	1094	1067	869	837	966.75	132.455	0.13701	0	PREDICTED: probable fructokinase-4 [Prunus mume]
c26029.graph_c0	12134	11583	9284	12956	11489.2	1574.69	0.137058	0	PREDICTED: cellulose synthase A catalytic subunit 1 [UDP-forming]-like [Fragaria vesca subsp. vesca]
c37606.graph_c1	1287	1112	1144	916	1114.75	152.79	0.137063	0	PREDICTED: uncharacterized protein LOC101313275 [Fragaria vesca subsp. vesca]
c37422.graph_c0	2061	2162	1557	1945	1931.25	264.785	0.137105	0	PREDICTED: nucleolar MIF4G domain-containing protein 1-like [Fragaria vesca subsp. vesca]
c9563.graph_c0	547	653	503	486	547.25	75.0394	0.137121	2.47465e-107	PREDICTED: clp protease-related protein At4g12060, chloroplastic-like [Fragaria vesca subsp. vesca]
c8880.graph_c0	1534	1738	2105	1686	1765.75	242.163	0.137145	0	PREDICTED: protein TRANSPORT INHIBITOR RESPONSE 1-like [Fragaria vesca subsp. vesca]
c9476.graph_c0	981	1022	743	986	933	127.977	0.137167	8.23641e-74	PREDICTED: eukaryotic translation initiation factor 3 subunit J-like isoform 2 [Fragaria vesca subsp. vesca]
c33832.graph_c0	583	703	594	773	663.25	91.0325	0.137252	0	PREDICTED: transcription factor bHLH155-like [Fragaria vesca subsp. vesca]
c28146.graph_c0	1786	1763	2346	2046	1985.25	272.597	0.137311	0	PREDICTED: aspartate aminotransferase, mitochondrial-like [Fragaria vesca subsp. vesca]
c32887.graph_c0	1629	1549	2090	1709	1744.25	239.577	0.137352	0	PREDICTED: palmitoyl-monogalactosyldiacylglycerol delta-7 desaturase, chloroplastic-like [Fragaria vesca subsp. vesca]
c35438.graph_c0	1136	1165	957	870	1032	141.861	0.137463	0	PREDICTED: tRNA-dihydrouridine(16/17) synthase [NAD(P)(+)]-like [Fragaria vesca subsp. vesca]
c36707.graph_c0	1029	1007	748	928	928	127.596	0.137495	0	PREDICTED: sodium-coupled neutral amino acid transporter 3-like [Fragaria vesca subsp. vesca]
c20571.graph_c0	958	977	713	862	877.5	120.666	0.137511	0	PREDICTED: exportin-7-like [Fragaria vesca subsp. vesca]
c15139.graph_c0	1168	1315	1244	944	1167.75	160.79	0.137693	0	PREDICTED: exo-poly-alpha-D-galacturonosidase-like [Fragaria vesca subsp. vesca]
c16313.graph_c0	5421	6236	4437	5641	5433.75	748.383	0.137729	1.89911e-102	PREDICTED: ubiquitin-conjugating enzyme E2 10-like isoform 1 [Fragaria vesca subsp. vesca]
c32105.graph_c1	742	580	763	809	723.5	99.6745	0.137767	0	hypothetical protein PRUPE_ppa006435mg [Prunus persica]
c34332.graph_c0	1462	1199	1340	1659	1415	194.958	0.13778	0	PREDICTED: uncharacterized protein LOC101298327 [Fragaria vesca subsp. vesca]
c20120.graph_c0	650	777	696	887	752.5	103.905	0.13808	0	PREDICTED: heterogeneous nuclear ribonucleoprotein Q-like [Fragaria vesca subsp. vesca]
c37758.graph_c0	537	616	584	737	618.5	85.403	0.138081	0	PREDICTED: uncharacterized protein LOC101298403 [Fragaria vesca subsp. vesca]
c33592.graph_c0	2062	1989	1495	1793	1834.75	253.383	0.138102	0	PREDICTED: phospholipase D delta-like [Fragaria vesca subsp. vesca]
c9725.graph_c0	2233	2422	1728	2233	2154	297.647	0.138184	0	PREDICTED: calreticulin-3-like [Fragaria vesca subsp. vesca]
c34865.graph_c0	1121	984	1348	1281	1183.5	163.578	0.138215	5.13173e-147	PREDICTED: uncharacterized protein LOC103333482 isoform X2 [Prunus mume]
c36790.graph_c0	3230	3468	2480	3224	3100.5	428.991	0.138362	0	PREDICTED: ribosome production factor 1-like [Fragaria vesca subsp. vesca]
c36166.graph_c0	645	562	714	780	675.25	93.4786	0.138436	0	PREDICTED: uncharacterized protein LOC103931184 [Pyrus x bretschneideri]
c9349.graph_c0	3403	3651	2614	3142	3202.5	443.976	0.138634	0	PREDICTED: glucose-6-phosphate 1-dehydrogenase, cytoplasmic isoform 2-like [Fragaria vesca subsp. vesca]
c20350.graph_c0	4833	6040	6783	5687	5835.75	809.657	0.138741	4.51401e-174	SEP3-like MADS-box protein [Taihangia rupestris]
c33359.graph_c0	506	522	681	568	569.25	78.9995	0.138778	0	PREDICTED: pentatricopeptide repeat-containing protein At5g01110-like [Fragaria vesca subsp. vesca]
c33098.graph_c0	2161	2788	2645	2122	2429	337.446	0.138924	0	PREDICTED: nuclear export mediator factor Nemf-like [Fragaria vesca subsp. vesca]
c15822.graph_c0	1410	1136	1543	1217	1326.5	184.504	0.139091	0	PREDICTED: ABC transporter F family member 5-like [Fragaria vesca subsp. vesca]
c9056.graph_c0	7457	6992	5404	6182	6508.75	905.529	0.139125	0	PREDICTED: probable mitochondrial-processing peptidase subunit beta-like [Fragaria vesca subsp. vesca]
c25188.graph_c0	1081	1196	876	1198	1087.75	151.39	0.139177	0	PREDICTED: uncharacterized protein LOC101306022 isoform 1 [Fragaria vesca subsp. vesca]
c21270.graph_c0	2089	2161	1569	2099	1979.5	275.513	0.139183	0	PREDICTED: gamma carbonic anhydrase 1, mitochondrial-like [Fragaria vesca subsp. vesca]
c27195.graph_c0	799	702	804	590	723.75	100.772	0.139235	0	PREDICTED: phospho-2-dehydro-3-deoxyheptonate aldolase 2, chloroplastic-like [Fragaria vesca subsp. vesca]
c34780.graph_c0	1464	1111	1261	1094	1232.5	171.609	0.139237	0	PREDICTED: aminoacylase-1-like [Fragaria vesca subsp. vesca]
c38768.graph_c0	1159	1170	1280	1545	1288.5	179.515	0.139321	6.19258e-133	PREDICTED: mannose-P-dolichol utilization defect 1 protein homolog 2-like [Fragaria vesca subsp. vesca]
c31986.graph_c0	10745	8593	8890	11409	9909.25	1380.71	0.139336	0	PREDICTED: ATPase 11, plasma membrane-type-like [Fragaria vesca subsp. vesca]
c30396.graph_c0	749	873	660	654	734	102.343	0.139431	6.21095e-73	PREDICTED: uncharacterized protein LOC101292863 [Fragaria vesca subsp. vesca]
c37586.graph_c0	4744	4818	3499	4306	4341.75	605.564	0.139475	0	PREDICTED: calcium-transporting ATPase 3, endoplasmic reticulum-type-like [Fragaria vesca subsp. vesca]
c37894.graph_c2	1448	1360	1042	1222	1268	177.065	0.139641	0	PREDICTED: uncharacterized protein LOC101294378 [Fragaria vesca subsp. vesca]
c10017.graph_c0	562	521	404	542	507.25	70.8396	0.139654	4.25834e-116	PREDICTED: ras-related protein Rab11C-like [Fragaria vesca subsp. vesca]
c38014.graph_c0	486	477	516	637	529	73.9053	0.139708	0	PREDICTED: probable splicing factor 3A subunit 1-like [Fragaria vesca subsp. vesca]
c25948.graph_c0	2627	2233	2903	2165	2482	346.774	0.139715	0	PREDICTED: uncharacterized protein LOC101314718 [Fragaria vesca subsp. vesca]
c35840.graph_c0	1741	1740	2312	2025	1954.5	273.477	0.139922	0	PREDICTED: CCR4-NOT transcription complex subunit 1 [Prunus mume]
c24685.graph_c0	521	612	716	696	636.25	89.0707	0.139993	0	PREDICTED: uncharacterized protein LOC101312036 [Fragaria vesca subsp. vesca]
c35797.graph_c0	1386	1682	1762	1325	1538.75	215.548	0.14008	1.17996e-177	PREDICTED: 50S ribosomal protein L1, chloroplastic-like [Fragaria vesca subsp. vesca]
c39118.graph_c0	1064	996	821	803	921	129.097	0.14017	0	PREDICTED: uncharacterized protein LOC103336054 [Prunus mume]
c26661.graph_c0	738	965	714	811	807	113.122	0.140176	1.65746e-90	PREDICTED: 2-C-methyl-D-erythritol 2,4-cyclodiphosphate synthase, chloroplastic [Malus domestica]
c34132.graph_c0	1982	1888	2564	2110	2136	299.488	0.14021	0	PREDICTED: uncharacterized protein LOC103321220 [Prunus mume]
c20451.graph_c0	3148	3324	4212	4000	3671	514.736	0.140217	0	PREDICTED: uncharacterized protein At2g37660, chloroplastic-like [Fragaria vesca subsp. vesca]
c28977.graph_c0	1192	947	1315	1068	1130.5	158.536	0.140235	0	PREDICTED: serine/threonine-protein kinase GRIK2-like [Fragaria vesca subsp. vesca]
c33466.graph_c0	893	914	677	936	855	119.958	0.140302	2.75371e-134	PREDICTED: uncharacterized protein LOC101294748 [Fragaria vesca subsp. vesca]
c20557.graph_c0	754	534	694	666	662	92.8942	0.140324	0	PREDICTED: mitogen-activated protein kinase 16-like [Fragaria vesca subsp. vesca]
c26981.graph_c0	3517	3544	2583	3420	3266	458.436	0.140366	1.3272e-102	PREDICTED: ran-binding protein 1 homolog c-like isoform 2 [Fragaria vesca subsp. vesca]
c36041.graph_c1	913	1029	1236	1213	1097.75	154.115	0.140392	1.37488e-115	hypothetical protein VITISV_039753 [Vitis vinifera]
c36570.graph_c0	707	780	745	960	798	112.039	0.140399	1.61026e-87	PREDICTED: WD repeat-containing protein 43-like [Fragaria vesca subsp. vesca]
c38093.graph_c2	1744	1614	1236	1575	1542.25	216.574	0.140427	0	PREDICTED: exocyst complex component SEC3A-like [Fragaria vesca subsp. vesca]
c25818.graph_c0	2732	2616	1956	2537	2460.25	345.574	0.140463	0	PREDICTED: lysosomal alpha-mannosidase-like [Fragaria vesca subsp. vesca]
c37547.graph_c1	691	797	907	954	837.25	117.622	0.140486	0	PREDICTED: DDB1- and CUL4-associated factor homolog 1-like [Fragaria vesca subsp. vesca]
c29966.graph_c0	1518	1599	1203	1249	1392.25	195.699	0.140563	1.02708e-59	PREDICTED: glutaredoxin-like [Eucalyptus grandis]
c37132.graph_c0	3300	3255	4290	4043	3722	523.399	0.140623	0	PREDICTED: LOW QUALITY PROTEIN: tripeptidyl-peptidase 2-like [Fragaria vesca subsp. vesca]
c14851.graph_c0	686	789	649	561	671.25	94.3977	0.14063	3.5582e-75	putative MYB transcription factor [Rosa hybrid cultivar]
c34033.graph_c0	4400	4704	3341	4290	4183.75	588.484	0.140659	0	PREDICTED: 6-phosphogluconate dehydrogenase, decarboxylating 3-like [Fragaria vesca subsp. vesca]
c28915.graph_c0	530	565	453	638	546.5	76.8744	0.140667	0	PREDICTED: SWR1-complex protein 4-like [Fragaria vesca subsp. vesca]
c16014.graph_c0	473	443	574	591	520.25	73.2456	0.140789	8.40625e-167	PREDICTED: cystinosin homolog [Fragaria vesca subsp. vesca]
c15775.graph_c0	1131	1113	822	1098	1041	146.622	0.140847	0	PREDICTED: tubby-like F-box protein 3-like [Fragaria vesca subsp. vesca]
c39435.graph_c0	559	426	600	553	534.5	75.2883	0.140858	0	PREDICTED: uncharacterized protein LOC101301528 isoform 2 [Fragaria vesca subsp. vesca]
c27135.graph_c0	473	564	624	660	580.25	81.7328	0.140858	3.43935e-109	PREDICTED: uncharacterized protein LOC101301273 [Fragaria vesca subsp. vesca]
c34334.graph_c0	670	637	860	792	739.75	104.264	0.140944	0	PREDICTED: uncharacterized membrane protein C2G11.09-like [Fragaria vesca subsp. vesca]
c33329.graph_c0	724	809	646	584	690.75	97.4453	0.141072	0	PREDICTED: probable serine incorporator-like [Fragaria vesca subsp. vesca]
c20201.graph_c0	622	644	465	624	588.75	83.0958	0.141139	0	PREDICTED: LOW QUALITY PROTEIN: trafficking protein particle complex subunit 11-like [Fragaria vesca subsp. vesca]
c38934.graph_c0	1504	1579	1126	1452	1415.25	199.755	0.141145	0	PREDICTED: AP-2 complex subunit mu-like [Fragaria vesca subsp. vesca]
c35882.graph_c0	937	811	1134	1037	979.75	138.293	0.141151	0	PREDICTED: mediator of RNA polymerase II transcription subunit 12-like [Fragaria vesca subsp. vesca]
c27911.graph_c0	922	1007	1191	1252	1093	154.404	0.141266	0	PREDICTED: uncharacterized protein LOC101309750 [Fragaria vesca subsp. vesca]
c34925.graph_c0	1307	1237	981	1018	1135.75	160.614	0.141417	2.10702e-157	PREDICTED: probable CCR4-associated factor 1 homolog 11-like [Fragaria vesca subsp. vesca]
c28466.graph_c0	1001	1150	817	941	977.25	138.324	0.141544	2.47616e-144	PREDICTED: 37 kDa inner envelope membrane protein, chloroplastic-like [Fragaria vesca subsp. vesca]
c25863.graph_c0	1884	1742	1611	1337	1643.5	232.767	0.141629	9.33393e-145	PREDICTED: beta-carotene 3-hydroxylase 1, chloroplastic-like [Fragaria vesca subsp. vesca]
c37267.graph_c0	1213	1305	1659	1328	1376.25	194.938	0.141644	0	PREDICTED: uncharacterized protein LOC101314244 [Fragaria vesca subsp. vesca]
c32267.graph_c0	1484	1646	1980	1485	1648.75	233.588	0.141676	0	PREDICTED: protein translocase subunit SECA1, chloroplastic-like [Fragaria vesca subsp. vesca]
c9266.graph_c0	703	539	639	523	601	85.1978	0.14176	0	PREDICTED: uncharacterized protein LOC101303718 [Fragaria vesca subsp. vesca]
c34708.graph_c0	606	463	447	501	504.25	71.514	0.141822	0	PREDICTED: uncharacterized protein LOC101311427 [Fragaria vesca subsp. vesca]
c30490.graph_c0	4229	3272	3822	3116	3609.75	511.985	0.141834	0	PREDICTED: beta-amyrin synthase-like [Fragaria vesca subsp. vesca]
c32462.graph_c0	537	493	683	580	573.25	81.3321	0.141879	0	PREDICTED: uncharacterized protein LOC101306665 [Fragaria vesca subsp. vesca]
c37719.graph_c0	638	583	764	787	693	98.3226	0.14188	4.17282e-76	PREDICTED: fasciclin-like arabinogalactan protein 21-like [Fragaria vesca subsp. vesca]
c39073.graph_c0	696	572	503	550	580.25	82.3585	0.141936	0	PREDICTED: dihydrosphingosine 1-phosphate phosphatase C823.11-like [Fragaria vesca subsp. vesca]
c28976.graph_c0	475	614	673	579	585.25	83.1079	0.142004	1.61853e-125	PREDICTED: probable plastid-lipid-associated protein 4, chloroplastic-like [Fragaria vesca subsp. vesca]
c9012.graph_c0	2216	1795	1748	2309	2017	286.653	0.142119	0	PREDICTED: xylem cysteine proteinase 1-like [Fragaria vesca subsp. vesca]
c32594.graph_c0	878	875	1161	1060	993.5	141.257	0.142182	0	hypothetical protein PRUPE_ppa006759mg [Prunus persica]
c24143.graph_c0	432	539	458	587	504	71.6798	0.142222	0	PREDICTED: uncharacterized protein LOC101307295 [Fragaria vesca subsp. vesca]
c38991.graph_c0	990	1115	1055	1358	1129.5	160.658	0.142238	0	PREDICTED: tubby-like F-box protein 8-like [Fragaria vesca subsp. vesca]
c35383.graph_c0	532	665	555	716	617	87.8901	0.142447	0	PREDICTED: zinc finger protein NUTCRACKER-like [Fragaria vesca subsp. vesca]
c9334.graph_c0	3166	3653	2595	2965	3094.75	440.948	0.142483	8.15271e-54	PREDICTED: V-type proton ATPase subunit G-like isoform 1 [Fragaria vesca subsp. vesca]
c11412.graph_c0	971	747	1053	995	941.5	134.158	0.142494	0	PREDICTED: RING finger protein 10-like [Fragaria vesca subsp. vesca]
c15073.graph_c0	1657	1513	1214	1687	1517.75	216.274	0.142496	0	PREDICTED: hsp70 nucleotide exchange factor FES1-like [Fragaria vesca subsp. vesca]
c34531.graph_c0	731	810	1020	867	857	122.139	0.14252	0	PREDICTED: uncharacterized protein LOC101308449 [Fragaria vesca subsp. vesca]
c38230.graph_c1	3170	3432	2419	3032	3013.25	429.498	0.142537	0	PREDICTED: nucleolar complex protein 3 homolog [Fragaria vesca subsp. vesca]
c9433.graph_c0	1286	1265	1569	1680	1450	206.706	0.142556	0	PREDICTED: importin-5-like [Fragaria vesca subsp. vesca]
c32853.graph_c0	964	1062	957	1283	1066.5	152.084	0.142601	7.93662e-144	PREDICTED: cyclin-T1-5-like [Fragaria vesca subsp. vesca]
c15602.graph_c0	1194	1105	1454	1478	1307.75	186.566	0.142662	0	PREDICTED: putative transcription elongation factor SPT5 homolog 1-like [Fragaria vesca subsp. vesca]
c32527.graph_c0	746	758	578	820	725.5	103.542	0.142718	0	hypothetical protein PRUPE_ppa001486mg [Prunus persica]
c33349.graph_c0	534	661	478	524	549.25	78.3895	0.142721	0	PREDICTED: uncharacterized protein LOC101292686 [Fragaria vesca subsp. vesca]
c36672.graph_c1	3629	3533	4663	3546	3842.75	548.484	0.142732	0	PREDICTED: E3 ubiquitin-protein ligase RGLG2-like [Fragaria vesca subsp. vesca]
c29947.graph_c0	781	1101	980	903	941.25	134.369	0.142755	1.91267e-155	PREDICTED: mitogen-activated protein kinase homolog MMK2-like [Fragaria vesca subsp. vesca]
c9332.graph_c0	518	420	584	572	523.5	74.7329	0.142756	0	PREDICTED: probable lysine-specific demethylase JMJ14 [Prunus mume]
c39111.graph_c0	1120	936	797	906	939.75	134.19	0.142793	0	PREDICTED: leucine-rich repeat-containing protein 40-like [Fragaria vesca subsp. vesca]
c28220.graph_c0	1685	1322	1750	1364	1530.25	218.514	0.142796	7.29418e-90	PREDICTED: coiled-coil domain-containing protein 124-A-like [Fragaria vesca subsp. vesca]
c14832.graph_c0	789	841	599	803	758	108.253	0.142814	5.97527e-178	PREDICTED: ER lumen protein retaining receptor-like [Fragaria vesca subsp. vesca]
c26506.graph_c0	4654	5207	4814	6317	5248	749.585	0.142833	0	PREDICTED: uncharacterized protein LOC101303549 [Fragaria vesca subsp. vesca]
c30053.graph_c0	655	706	513	564	609.5	87.111	0.142922	4.42382e-172	PREDICTED: uncharacterized protein LOC101307105 [Fragaria vesca subsp. vesca]
c38355.graph_c0	856	879	1131	1089	988.75	141.366	0.142974	0	PREDICTED: uncharacterized protein LOC101315193 [Fragaria vesca subsp. vesca]
c36007.graph_c0	572	558	737	709	644	92.1123	0.143031	0	PREDICTED: uncharacterized protein LOC101301670 [Fragaria vesca subsp. vesca]
c9141.graph_c0	1025	728	876	828	864.25	123.635	0.143055	2.68917e-65	PREDICTED: uncharacterized protein LOC101302896 [Fragaria vesca subsp. vesca]
c27827.graph_c0	838	698	832	992	840	120.189	0.143082	0	PREDICTED: DNA topoisomerase 1-like [Fragaria vesca subsp. vesca]
c35187.graph_c0	713	529	560	675	619.25	88.6054	0.143085	0	PREDICTED: serine/threonine-protein kinase OXI1-like [Fragaria vesca subsp. vesca]
c37232.graph_c0	4594	4106	3284	3695	3919.75	560.949	0.143108	0	PREDICTED: pyruvate dehydrogenase E1 component subunit alpha, mitochondrial-like [Malus domestica]
c8863.graph_c0	754	612	862	697	731.25	104.892	0.143442	1.37157e-144	PREDICTED: probable protein phosphatase 2C 76-like [Fragaria vesca subsp. vesca]
c36794.graph_c0	617	642	460	550	567.25	81.369	0.143445	1.18311e-85	PREDICTED: uncharacterized protein LOC103958750 isoform X1 [Pyrus x bretschneideri]
c36178.graph_c2	790	788	1026	998	900.5	129.258	0.14354	0	PREDICTED: uncharacterized protein LOC101306320 [Fragaria vesca subsp. vesca]
c35798.graph_c0	963	1179	1155	1373	1167.5	167.669	0.143614	0	PREDICTED: paired amphipathic helix protein Sin3-like 4-like isoform X1 [Glycine max]
c38306.graph_c0	960	1003	1309	1161	1108.25	159.31	0.143749	0	PREDICTED: regulator of nonsense transcripts 2-like [Fragaria vesca subsp. vesca]
c28777.graph_c0	2141	1616	2259	1899	1978.75	284.495	0.143775	0	PREDICTED: pentatricopeptide repeat-containing protein At4g01570-like [Fragaria vesca subsp. vesca]
c33769.graph_c0	470	604	436	509	504.75	72.5781	0.14379	0	PREDICTED: U-box domain-containing protein 30-like [Fragaria vesca subsp. vesca]
c35726.graph_c0	2556	1805	2281	2411	2263.25	325.495	0.143817	0	PREDICTED: squalene monooxygenase-like [Fragaria vesca subsp. vesca]
c38126.graph_c1	2272	2090	1640	1816	1954.5	281.223	0.143885	1.30928e-117	PREDICTED: fruit protein pKIWI502-like [Fragaria vesca subsp. vesca]
c37006.graph_c0	1563	1486	1999	1896	1736	249.799	0.143893	0	PREDICTED: uncharacterized protein LOC101300180 [Fragaria vesca subsp. vesca]
c24836.graph_c0	782	645	896	879	800.5	115.188	0.143895	0	PREDICTED: microfibrillar-associated protein 1-like [Fragaria vesca subsp. vesca]
c36816.graph_c0	2056	1983	1463	1908	1852.5	266.604	0.143916	0	PREDICTED: elongation factor Ts, mitochondrial-like [Fragaria vesca subsp. vesca]
c26923.graph_c0	621	700	489	609	604.75	87.0876	0.144006	0	PREDICTED: riboflavin biosynthesis protein PYRD, chloroplastic-like [Pyrus x bretschneideri]
c16565.graph_c1	871	1032	767	1045	928.75	133.757	0.144018	2.51359e-121	elongation initiation factor 4A [Sesamum indicum]
c30160.graph_c0	841	922	660	905	832	119.853	0.144054	0	PREDICTED: 3-oxoacyl-[acyl-carrier-protein] synthase III, chloroplastic-like [Fragaria vesca subsp. vesca]
c31256.graph_c0	1721	1924	2375	2242	2065.5	297.571	0.144067	0	PREDICTED: probable alpha,alpha-trehalose-phosphate synthase [UDP-forming] 10-like [Fragaria vesca subsp. vesca]
c31673.graph_c0	506	557	460	642	541.25	77.9802	0.144074	0	PREDICTED: transcriptional adapter ADA2b-like [Fragaria vesca subsp. vesca]
c9217.graph_c0	1915	1729	2145	2413	2050.5	295.555	0.144138	2.18561e-130	PREDICTED: tetraspanin-18-like [Fragaria vesca subsp. vesca]
c32649.graph_c0	946	717	704	754	780.25	112.512	0.1442	0	PREDICTED: mechanosensitive ion channel protein 6-like [Fragaria vesca subsp. vesca]
c8827.graph_c0	1724	1457	2048	1635	1716	247.609	0.144294	0	PREDICTED: mitogen-activated protein kinase kinase kinase 3-like [Fragaria vesca subsp. vesca]
c37751.graph_c0	509	637	472	617	558.75	80.6572	0.144353	0	PREDICTED: BTB/POZ domain-containing protein At3g08570-like [Fragaria vesca subsp. vesca]
c36389.graph_c0	3102	3611	2688	3705	3276.5	473.387	0.144479	0	PREDICTED: TBC1 domain family member 8B-like isoform X2 [Camelina sativa]
c25795.graph_c0	1016	966	933	718	908.25	131.343	0.144611	5.84727e-107	hypothetical protein PRUPE_ppa012512mg [Prunus persica]
c20556.graph_c0	4982	4596	3515	4701	4448.5	643.314	0.144614	0	PREDICTED: cytochrome c1-1, heme protein, mitochondrial-like [Fragaria vesca subsp. vesca]
c27828.graph_c0	1162	953	841	901	964.25	139.55	0.144724	0	PREDICTED: chloride channel protein CLC-f-like [Fragaria vesca subsp. vesca]
c39045.graph_c0	938	877	665	790	817.5	118.424	0.144862	0	PREDICTED: FAS-associated factor 2-B-like [Fragaria vesca subsp. vesca]
c37263.graph_c2	1997	2169	2752	2533	2362.75	342.448	0.144936	0	PREDICTED: GPI ethanolamine phosphate transferase 1 isoform X1 [Pyrus x bretschneideri]
c37520.graph_c0	985	1197	1147	1401	1182.5	171.483	0.145017	0	PREDICTED: DNA-directed RNA polymerase II subunit RPB1-like [Fragaria vesca subsp. vesca]
c37796.graph_c0	603	706	513	700	630.5	91.4567	0.145054	1.90775e-126	PREDICTED: LOW QUALITY PROTEIN: uncharacterized protein LOC103321354 [Prunus mume]
c38433.graph_c0	6735	6873	9106	8091	7701.25	1117.27	0.145076	4.04723e-71	PREDICTED: eukaryotic translation initiation factor 1A-like [Fragaria vesca subsp. vesca]
c24797.graph_c0	559	627	781	714	670.25	97.3426	0.145233	1.24599e-171	PREDICTED: uncharacterized protein LOC101303079 [Fragaria vesca subsp. vesca]
c37192.graph_c1	963	938	739	1059	924.75	134.369	0.145303	0	PREDICTED: uncharacterized protein LOC101315416 [Fragaria vesca subsp. vesca]
c15163.graph_c0	1377	1297	1779	1612	1516.25	220.353	0.145328	0	PREDICTED: casein kinase I-like isoform X2 [Pyrus x bretschneideri]
c16607.graph_c0	1822	1978	1440	1548	1697	246.871	0.145475	7.73305e-112	elongation factor 1 alpha [Platanus x acerifolia]
c8990.graph_c0	2099	2280	1597	1972	1987	289.089	0.14549	2.53654e-65	PREDICTED: uncharacterized protein LOC101294878 [Fragaria vesca subsp. vesca]
c30624.graph_c0	757	732	950	966	851.25	123.858	0.145502	0	PREDICTED: uncharacterized protein LOC101303433 [Fragaria vesca subsp. vesca]
c36970.graph_c0	893	1027	777	753	862.5	125.553	0.145569	0	PREDICTED: uncharacterized protein LOC101306922 [Fragaria vesca subsp. vesca]
c34862.graph_c0	543	563	460	657	555.75	80.9007	0.14557	0	PREDICTED: uncharacterized protein LOC101300530 [Fragaria vesca subsp. vesca]
c32360.graph_c0	792	664	560	636	663	96.5747	0.145663	0	PREDICTED: actin-related protein 3-like [Fragaria vesca subsp. vesca]
c32312.graph_c0	1234	1091	1541	1289	1288.75	187.735	0.145672	0	PREDICTED: uncharacterized protein LOC101299949 [Fragaria vesca subsp. vesca]
c20382.graph_c0	742	713	977	814	811.5	118.222	0.145683	3.52031e-102	PREDICTED: vacuolar protein-sorting-associated protein 37 homolog 1 [Prunus mume]
c36217.graph_c1	1203	1232	879	1086	1100	160.281	0.14571	1.09945e-129	Kinesin light chain [Medicago truncatula]
c20107.graph_c0	622	663	530	480	573.75	83.6595	0.145812	5.41676e-65	hypothetical protein PRUPE_ppa012935mg [Prunus persica]
c36449.graph_c0	652	669	540	775	659	96.2046	0.145986	0	PREDICTED: uncharacterized membrane protein At1g75140-like [Fragaria vesca subsp. vesca]
c26368.graph_c0	2628	3032	2451	2135	2561.5	374.123	0.146056	0	hypothetical protein PRUPE_ppa007643mg [Prunus persica]
c35020.graph_c0	608	548	751	725	658	96.1561	0.146134	0	PREDICTED: uncharacterized protein LOC101291397 [Fragaria vesca subsp. vesca]
c29667.graph_c1	1064	884	1265	1136	1087.25	158.979	0.146221	0	PREDICTED: probable ATP-dependent RNA helicase DHX36-like [Fragaria vesca subsp. vesca]
c8845.graph_c0	1277	1765	1487	1733	1565.5	228.948	0.146246	0	PREDICTED: auxin response factor 1-like [Fragaria vesca subsp. vesca]
c33373.graph_c0	2687	2694	1978	2245	2401	351.62	0.146447	0	PREDICTED: ABC transporter G family member 22-like [Fragaria vesca subsp. vesca]
c12114.graph_c0	570	516	724	636	611.5	89.627	0.146569	0	PREDICTED: uncharacterized protein LOC101292547 [Fragaria vesca subsp. vesca]
c19797.graph_c0	989	773	1008	1112	970.5	142.334	0.146661	0	PREDICTED: protein phosphatase 2C and cyclic nucleotide-binding/kinase domain-containing protein-like [Fragaria vesca subsp. vesca]
c24963.graph_c0	996	925	1283	1145	1087.25	159.483	0.146685	0	PREDICTED: cationic amino acid transporter 9, chloroplastic-like [Fragaria vesca subsp. vesca]
c21010.graph_c0	628	655	615	830	682	100.063	0.14672	0	PREDICTED: uncharacterized protein LOC101304003 [Fragaria vesca subsp. vesca]
c16220.graph_c0	2381	2189	2640	3060	2567.5	376.766	0.146744	0	PREDICTED: poly(U)-specific endoribonuclease-B-like [Fragaria vesca subsp. vesca]
c36559.graph_c0	2640	2375	3204	3215	2858.5	419.514	0.14676	0	PREDICTED: uncharacterized protein LOC101307182 [Fragaria vesca subsp. vesca]
c38367.graph_c3	845	1121	899	827	923	135.499	0.146803	1.20254e-174	PREDICTED: probable carboxylesterase 18-like [Fragaria vesca subsp. vesca]
c36949.graph_c0	2662	2730	2151	2037	2395	351.764	0.146874	7.83124e-105	PREDICTED: uncharacterized protein LOC101295470 [Fragaria vesca subsp. vesca]
c26777.graph_c0	2785	2096	2650	2126	2414.25	354.685	0.146913	0	PREDICTED: uncharacterized protein LOC101302655 [Fragaria vesca subsp. vesca]
c36865.graph_c0	1763	1719	2265	2230	1994.25	293.327	0.147087	0	PREDICTED: uncharacterized protein LOC101302943 [Fragaria vesca subsp. vesca]
c27247.graph_c0	470	640	528	636	568.5	83.6879	0.147208	0	PREDICTED: uncharacterized protein LOC101307831 [Fragaria vesca subsp. vesca]
c16986.graph_c0	1142	1093	843	894	993	146.631	0.147665	9.82646e-132	PREDICTED: uncharacterized protein LOC101315090 [Fragaria vesca subsp. vesca]
c15034.graph_c0	1242	1202	878	1168	1122.5	165.782	0.14769	0	PREDICTED: uncharacterized protein LOC103319019 isoform X2 [Prunus mume]
c34628.graph_c0	1520	1090	1220	1189	1254.75	185.32	0.147695	2.03615e-86	PREDICTED: LOB domain-containing protein 21-like [Fragaria vesca subsp. vesca]
c36525.graph_c0	1981	2019	1433	1883	1829	270.146	0.147701	0	PREDICTED: uncharacterized protein LOC101305963 [Fragaria vesca subsp. vesca]
c36340.graph_c0	686	849	739	954	807	119.217	0.147728	2.19658e-117	PREDICTED: uncharacterized protein LOC101303717 [Fragaria vesca subsp. vesca]
c37849.graph_c0	1981	1889	2562	2412	2211	326.694	0.147758	0	PREDICTED: LOW QUALITY PROTEIN: CCR4-NOT transcription complex subunit 10-like [Fragaria vesca subsp. vesca]
c38404.graph_c0	640	613	838	663	688.5	101.74	0.14777	0	nematode resistance-like protein [Prunus cerasifera]
c30345.graph_c0	17586	15542	13528	19109	16441.2	2430.57	0.147834	0	PREDICTED: UDP-glycosyltransferase 85A1-like [Fragaria vesca subsp. vesca]
c37793.graph_c0	450	631	505	581	541.75	80.1556	0.147957	0	PREDICTED: rop guanine nucleotide exchange factor 1-like [Fragaria vesca subsp. vesca]
c27071.graph_c0	1359	946	1122	1194	1155.25	171.179	0.148175	0	PREDICTED: uncharacterized protein LOC103337159 [Prunus mume]
c25114.graph_c0	447	585	607	638	569.25	84.35	0.148177	0	PREDICTED: regulatory protein NPR3-like isoform 1 [Fragaria vesca subsp. vesca]
c20176.graph_c0	812	663	932	728	783.75	116.139	0.148184	0	PREDICTED: L-ascorbate oxidase homolog [Fragaria vesca subsp. vesca]
c20417.graph_c0	666	633	862	807	742	109.973	0.148211	0	PREDICTED: uncharacterized protein LOC101312178 [Fragaria vesca subsp. vesca]
c21303.graph_c0	626	586	816	702	682.5	101.171	0.148237	3.85008e-91	PREDICTED: RNA-binding protein Musashi homolog 2-like [Fragaria vesca subsp. vesca]
c21787.graph_c0	725	843	910	1037	878.75	130.303	0.148282	0	PREDICTED: DNA polymerase delta small subunit-like [Fragaria vesca subsp. vesca]
c30062.graph_c0	459	435	596	549	509.75	75.5927	0.148294	0	PREDICTED: uncharacterized protein LOC101294793 [Fragaria vesca subsp. vesca]
c30388.graph_c0	1471	1231	1592	1767	1515.25	225.111	0.148564	0	PREDICTED: protein IQ-DOMAIN 1-like [Fragaria vesca subsp. vesca]
c9424.graph_c0	681	713	500	660	638.5	94.8701	0.148583	0	PREDICTED: transcription factor HBP-1a-like [Fragaria vesca subsp. vesca]
c30154.graph_c0	666	493	498	600	564.25	83.8585	0.148619	5.81181e-111	PREDICTED: pentatricopeptide repeat-containing protein At5g66520-like [Pyrus x bretschneideri]
c17266.graph_c0	1297	1267	932	1085	1145.25	170.252	0.148659	3.04133e-100	PREDICTED: probable calcium-binding protein CML13 [Prunus mume]
c33621.graph_c0	839	653	743	599	708.5	105.342	0.148684	0	PREDICTED: CBS domain-containing protein CBSX5-like [Fragaria vesca subsp. vesca]
c15254.graph_c0	1436	1397	1916	1634	1595.75	237.378	0.148756	0	PREDICTED: regulator of nonsense transcripts 1 homolog [Fragaria vesca subsp. vesca]
c31350.graph_c0	482	438	617	537	518.5	77.1514	0.148797	7.98251e-88	PREDICTED: uncharacterized protein LOC103318931 [Prunus mume]
c34869.graph_c0	794	1067	894	1095	962.5	143.249	0.14883	0	PREDICTED: auxin response factor 17-like [Fragaria vesca subsp. vesca]
c36778.graph_c2	2004	1620	2344	1980	1987	295.79	0.148863	4.53893e-54	PREDICTED: uncharacterized protein LOC101292509 [Fragaria vesca subsp. vesca]
c33534.graph_c0	820	1035	812	1076	935.75	139.323	0.148889	1.14506e-137	PREDICTED: polyadenylate-binding protein 2-like [Fragaria vesca subsp. vesca]
c14680.graph_c0	853	805	621	884	790.75	117.741	0.148898	1.42582e-150	PREDICTED: syntaxin-71-like [Fragaria vesca subsp. vesca]
c29850.graph_c0	1299	1397	1489	1814	1499.75	223.403	0.14896	2.88074e-100	PREDICTED: auxin-responsive protein IAA4-like [Fragaria vesca subsp. vesca]
c8935.graph_c0	510	452	622	469	513.25	76.4782	0.149008	2.81971e-63	PREDICTED: uncharacterized protein LOC101302578 [Fragaria vesca subsp. vesca]
c8891.graph_c0	1325	1356	1789	1385	1463.75	218.213	0.149078	2.50975e-141	PREDICTED: imidazoleglycerol-phosphate dehydratase [Prunus mume]
c38877.graph_c0	544	591	760	682	644.25	96.1054	0.149174	3.8299e-74	unknown [Populus trichocarpa]
c37457.graph_c0	563	538	477	678	564	84.1467	0.149196	2.11055e-99	PREDICTED: sugar transporter ERD6-like 10-like [Fragaria vesca subsp. vesca]
c21218.graph_c0	671	578	701	829	694.75	103.693	0.149252	0	PREDICTED: uncharacterized protein LOC101304705 [Fragaria vesca subsp. vesca]
c17311.graph_c0	982	1197	1409	1141	1182.25	176.479	0.149274	7.67189e-164	PREDICTED: uncharacterized protein LOC101314794 [Fragaria vesca subsp. vesca]
c31775.graph_c0	691	577	510	510	572	85.3893	0.149282	0	hypothetical protein PRUPE_ppa002247mg [Prunus persica]
c11819.graph_c0	637	632	456	625	587.5	87.8047	0.149455	0	PREDICTED: proteasomal ubiquitin receptor ADRM1-like [Fragaria vesca subsp. vesca]
c14982.graph_c0	1120	868	800	993	945.25	141.283	0.149466	0	PREDICTED: dnaJ homolog subfamily C member 25 homolog [Fragaria vesca subsp. vesca]
c35283.graph_c0	2111	1954	2732	2417	2303.5	344.336	0.149484	3.60429e-64	PREDICTED: uncharacterized protein LOC101314565 isoform 1 [Fragaria vesca subsp. vesca]
c39224.graph_c0	581	632	698	817	682	101.951	0.149488	0	PREDICTED: zinc finger CCCH domain-containing protein 37-like [Fragaria vesca subsp. vesca]
c20989.graph_c0	917	1262	1126	1296	1150.25	171.974	0.14951	1.31806e-80	PREDICTED: histidine-containing phosphotransfer protein 1-like [Fragaria vesca subsp. vesca]
c26113.graph_c0	7423	7140	5201	6779	6635.75	992.146	0.149515	0	PREDICTED: uncharacterized protein LOC103408193 [Malus domestica]
c31599.graph_c0	997	800	698	875	842.5	125.98	0.149531	0	PREDICTED: potassium channel KAT1-like [Fragaria vesca subsp. vesca]
c36701.graph_c0	924	787	1050	1115	969	144.944	0.149581	0	PREDICTED: uncharacterized protein LOC101292515 [Fragaria vesca subsp. vesca]
c27757.graph_c0	474	687	609	584	588.5	88.0398	0.1496	0	PREDICTED: 1,4-dihydroxy-2-naphthoate polyprenyltransferase, chloroplastic-like [Fragaria vesca subsp. vesca]
c20019.graph_c0	738	811	560	711	705	105.492	0.149635	6.35995e-82	PREDICTED: mitochondrial import inner membrane translocase subunit TIM23-2-like [Fragaria vesca subsp. vesca]
c20741.graph_c0	1666	1897	1368	1918	1712.25	256.328	0.149703	0	PREDICTED: probable acetyl-CoA acetyltransferase, cytosolic 2-like [Fragaria vesca subsp. vesca]
c24662.graph_c0	1187	1339	985	1396	1226.75	183.729	0.149769	0	PREDICTED: uncharacterized protein LOC101315407 [Fragaria vesca subsp. vesca]
c38569.graph_c0	2785	2610	2159	2031	2396.25	358.939	0.149792	4.07071e-90	PREDICTED: ubiquitin-conjugating enzyme E2 7-like [Fragaria vesca subsp. vesca]
c20390.graph_c0	751	674	950	759	783.5	117.429	0.149878	3.52816e-106	PREDICTED: CASP-like protein At2g28370-like [Fragaria vesca subsp. vesca]
c35172.graph_c0	808	934	643	794	794.75	119.156	0.149929	0	PREDICTED: histone deacetylase 5 [Prunus mume]
c39214.graph_c0	890	776	689	633	747	112.027	0.149969	0	PREDICTED: IAA-amino acid hydrolase ILR1-like 4-like [Fragaria vesca subsp. vesca]
c37394.graph_c0	593	584	439	471	521.75	78.2618	0.149999	1.6614e-72	PREDICTED: uncharacterized protein LOC101312236 [Fragaria vesca subsp. vesca]
c32389.graph_c0	1088	1026	1374	1364	1213	181.949	0.149999	0	hypothetical protein PRUPE_ppa000219mg [Prunus persica]
c35564.graph_c1	15921	11898	17198	15361	15094.5	2265.42	0.150083	0	PREDICTED: beta-galactosidase 5-like [Fragaria vesca subsp. vesca]
c36791.graph_c1	1518	1770	1234	1422	1486	223.069	0.150114	0	PREDICTED: probable phenylalanine--tRNA ligase alpha subunit-like [Fragaria vesca subsp. vesca]
c39138.graph_c0	571	622	435	512	535	80.4032	0.150286	3.05477e-164	PREDICTED: E3 ubiquitin-protein ligase SDIR1-like [Fragaria vesca subsp. vesca]
c31830.graph_c0	881	764	1058	1046	937.25	140.933	0.150369	1.15321e-165	PREDICTED: BES1/BZR1 homolog protein 4-like [Malus domestica]
c38814.graph_c0	567	699	493	552	577.75	86.9152	0.150437	5.86983e-66	PREDICTED: transmembrane protein 256 homolog [Fragaria vesca subsp. vesca]
c17476.graph_c0	2298	2059	1609	2218	2046	307.802	0.150441	0	PREDICTED: uncharacterized protein LOC101294037 [Fragaria vesca subsp. vesca]
c37123.graph_c1	755	572	661	811	699.75	105.279	0.150452	3.58476e-159	PREDICTED: protein STRUBBELIG-RECEPTOR FAMILY 3-like [Fragaria vesca subsp. vesca]
c33112.graph_c0	878	662	960	844	836	125.804	0.150483	1.54255e-95	PREDICTED: uncharacterized protein LOC101292113 [Fragaria vesca subsp. vesca]
c8830.graph_c0	717	775	539	654	671.25	101.069	0.150568	3.70084e-122	PREDICTED: DNA-directed RNA polymerase II subunit RPB7-like [Fragaria vesca subsp. vesca]
c27121.graph_c0	837	723	1032	829	855.25	128.78	0.150576	7.217e-66	PREDICTED: uncharacterized protein LOC101299372 [Fragaria vesca subsp. vesca]
c28641.graph_c0	1099	1124	794	980	999.25	150.566	0.150679	2.57289e-162	PREDICTED: protein YIF1B-B-like [Fragaria vesca subsp. vesca]
c29444.graph_c0	606	649	450	598	575.75	86.7732	0.150713	0	PREDICTED: nitrilase-like protein 2 [Malus domestica]
c25976.graph_c0	1591	1642	1161	1398	1448	218.292	0.150754	0	PREDICTED: post-GPI attachment to proteins factor 3-like [Fragaria vesca subsp. vesca]
c38270.graph_c2	1486	1228	1063	1133	1227.5	185.124	0.150814	0	PREDICTED: vacuolar protein sorting-associated protein 41 homolog [Fragaria vesca subsp. vesca]
c31955.graph_c0	2458	2863	3481	2717	2879.75	434.413	0.150851	0	PREDICTED: alpha-galactosidase-like [Prunus mume]
c28400.graph_c0	1998	2135	1489	2030	1913	288.66	0.150894	0	PREDICTED: ER membrane protein complex subunit 1-like [Fragaria vesca subsp. vesca]
c30362.graph_c0	2524	2199	1792	1949	2116	319.488	0.150987	0	PREDICTED: uncharacterized protein LOC101313923 [Fragaria vesca subsp. vesca]
c17913.graph_c0	506	471	470	636	520.75	78.6358	0.151005	0	PREDICTED: uncharacterized protein LOC101295081 [Fragaria vesca subsp. vesca]
c35960.graph_c0	1032	1212	931	1304	1119.75	169.1	0.151016	0	PREDICTED: uncharacterized protein LOC101304182 [Fragaria vesca subsp. vesca]
c34548.graph_c0	728	575	817	800	730	110.3	0.151095	0	PREDICTED: calcium-dependent protein kinase 4-like [Fragaria vesca subsp. vesca]
c20004.graph_c0	1437	1216	1580	1750	1495.75	226.166	0.151206	0	PREDICTED: auxin-induced protein 5NG4-like [Fragaria vesca subsp. vesca]
c29057.graph_c0	999	939	899	1243	1020	154.242	0.151218	4.05296e-142	PREDICTED: GATA transcription factor 5-like [Fragaria vesca subsp. vesca]
c30466.graph_c0	1532	1814	1258	1674	1569.5	237.444	0.151286	1.76779e-109	hypothetical protein PRUPE_ppa006170mg [Prunus persica]
c34472.graph_c0	795	888	765	1060	877	132.763	0.151383	1.15577e-123	PREDICTED: uncharacterized protein LOC101291690 [Fragaria vesca subsp. vesca]
c26922.graph_c0	3249	3355	2544	2535	2920.75	442.367	0.151457	1.17165e-84	PREDICTED: protein TIFY 3B-like [Fragaria vesca subsp. vesca]
c36683.graph_c0	542	627	469	663	575.25	87.1259	0.151457	7.47917e-171	PREDICTED: uncharacterized protein LOC101304036 [Fragaria vesca subsp. vesca]
c34743.graph_c0	792	728	961	1003	871	131.927	0.151466	0	PREDICTED: exocyst complex component 7-like [Fragaria vesca subsp. vesca]
c35783.graph_c0	1127	1108	1519	1313	1266.75	191.921	0.151506	4.42543e-178	PREDICTED: short-chain dehydrogenase TIC 32, chloroplastic-like [Fragaria vesca subsp. vesca]
c20263.graph_c0	906	887	642	887	830.5	125.985	0.151698	0	hypothetical protein PRUPE_ppa001466mg [Prunus persica]
c36599.graph_c0	537	522	619	720	599.5	90.945	0.151701	0	PREDICTED: uncharacterized protein L728-like [Fragaria vesca subsp. vesca]
c9739.graph_c0	3067	2916	3775	2678	3109	471.992	0.151815	0	PREDICTED: probable Xaa-Pro aminopeptidase P-like [Fragaria vesca subsp. vesca]
c14193.graph_c0	1445	1373	1026	1175	1254.75	190.495	0.151819	6.60137e-52	PREDICTED: protein ELF4-LIKE 4-like isoform 1 [Fragaria vesca subsp. vesca]
c26961.graph_c0	501	472	588	657	554.5	84.2556	0.151949	0	PREDICTED: uncharacterized protein LOC101309412 [Fragaria vesca subsp. vesca]
c30744.graph_c0	793	1038	740	848	854.75	129.88	0.151951	5.83503e-159	PREDICTED: protein TIC 20-I, chloroplastic-like [Fragaria vesca subsp. vesca]
c24243.graph_c0	1059	868	1045	766	934.5	142.039	0.151994	3.77597e-153	PREDICTED: uncharacterized protein LOC101297392 [Fragaria vesca subsp. vesca]
c39012.graph_c0	809	874	604	747	758.5	115.316	0.152031	1.82948e-121	PREDICTED: vesicle-associated protein 1-2-like [Fragaria vesca subsp. vesca]
c36176.graph_c1	2303	2110	1648	1788	1962.25	298.36	0.15205	8.43959e-126	PREDICTED: serine/threonine-protein phosphatase PP2A catalytic subunit-like [Fragaria vesca subsp. vesca]
c36120.graph_c0	833	773	576	776	739.5	112.441	0.15205	0	PREDICTED: serine/threonine-protein phosphatase BSL1-like [Fragaria vesca subsp. vesca]
c9004.graph_c0	2251	3292	2890	2865	2824.5	429.492	0.152059	0	PREDICTED: uncharacterized protein LOC101297968 [Fragaria vesca subsp. vesca]
c33964.graph_c0	538	453	611	646	562	85.4673	0.152077	0	PREDICTED: callose synthase 9-like [Fragaria vesca subsp. vesca]
c38193.graph_c0	1188	1120	1509	1491	1327	201.817	0.152085	0	PREDICTED: histone-lysine N-methyltransferase ASHH2-like [Fragaria vesca subsp. vesca]
c26764.graph_c0	1038	1073	750	946	951.75	144.772	0.152111	1.81167e-147	PREDICTED: peroxisome biogenesis protein 22-like [Fragaria vesca subsp. vesca]
c38354.graph_c0	1590	1110	1359	1254	1328.25	202.159	0.152199	0	PREDICTED: uncharacterized protein LOC101305028 [Fragaria vesca subsp. vesca]
c31720.graph_c0	674	567	823	697	690.25	105.076	0.152229	0	PREDICTED: mRNA-capping enzyme-like [Fragaria vesca subsp. vesca]
c36812.graph_c0	1204	956	1396	1249	1201.25	182.905	0.152262	4.61239e-116	PREDICTED: uncharacterized protein LOC101291080 [Fragaria vesca subsp. vesca]
c25522.graph_c0	1491	1280	1499	1843	1528.25	233.051	0.152496	0	PREDICTED: uncharacterized protein LOC101306980 [Fragaria vesca subsp. vesca]
c19283.graph_c0	764	572	772	829	734.25	111.971	0.152498	1.05647e-152	PREDICTED: LAG1 longevity assurance homolog 2-like [Fragaria vesca subsp. vesca]
c28819.graph_c0	1708	1421	1872	1357	1589.5	242.416	0.152511	2.98057e-175	PREDICTED: uncharacterized protein LOC101292431 [Fragaria vesca subsp. vesca]
c20608.graph_c0	1401	1671	1166	1317	1388.75	211.802	0.152513	1.794e-120	PREDICTED: casein kinase II subunit beta-like isoform 3 [Fragaria vesca subsp. vesca]
c9017.graph_c0	2499	2456	3358	3006	2829.75	431.739	0.152572	0	PREDICTED: alpha-L-fucosidase 1-like [Fragaria vesca subsp. vesca]
c29689.graph_c0	1269	997	1159	899	1081	164.932	0.152574	0	PREDICTED: sugar phosphatase YfbT-like [Fragaria vesca subsp. vesca]
c38742.graph_c0	868	876	634	719	774.25	118.131	0.152575	1.92835e-124	PREDICTED: ubiquitin-fold modifier-conjugating enzyme 1-like [Fragaria vesca subsp. vesca]
c37804.graph_c0	1011	851	1230	1000	1023	156.105	0.152595	0	PREDICTED: DEAD-box ATP-dependent RNA helicase 42-like isoform 1 [Fragaria vesca subsp. vesca]
c31655.graph_c0	613	438	481	475	501.75	76.5653	0.152597	5.69935e-157	PREDICTED: uncharacterized protein LOC101292635 [Fragaria vesca subsp. vesca]
c37383.graph_c0	875	899	650	722	786.5	120.112	0.152718	2.35798e-116	PREDICTED: ubiquitin-like modifier-activating enzyme 5-like [Fragaria vesca subsp. vesca]
c14816.graph_c0	1597	1091	1368	1365	1355.25	206.985	0.152729	0	PREDICTED: protein trichome birefringence [Prunus mume]
c30547.graph_c0	1532	1893	1664	2163	1813	276.925	0.152744	0	PREDICTED: sulfite reductase 1 [ferredoxin], chloroplastic-like [Fragaria vesca subsp. vesca]
c37945.graph_c0	1359	1535	1068	1227	1297.25	198.182	0.152771	3.2306e-69	PREDICTED: phosphatidylinositol N-acetylglucosaminyltransferase subunit P-like [Fragaria vesca subsp. vesca]
c31689.graph_c0	910	698	967	1004	894.75	136.746	0.152832	1.00116e-157	PREDICTED: two-component response regulator-like APRR1-like [Fragaria vesca subsp. vesca]
c9360.graph_c0	691	679	486	607	615.75	94.1183	0.152851	0	PREDICTED: trafficking protein particle complex subunit 12-like [Fragaria vesca subsp. vesca]
c38291.graph_c0	2119	2247	1624	2338	2082	318.273	0.152869	2.79701e-147	PREDICTED: glucose-6-phosphate 1-dehydrogenase, chloroplastic-like [Fragaria vesca subsp. vesca]
c26870.graph_c0	676	942	721	742	770.25	117.764	0.15289	1.46908e-91	PREDICTED: nucleoid-associated protein syc1054_d-like [Fragaria vesca subsp. vesca]
c20614.graph_c0	916	812	1164	965	964.25	147.658	0.153133	0	PREDICTED: BTB/POZ domain-containing protein At1g63850-like [Fragaria vesca subsp. vesca]
c37389.graph_c0	1046	960	917	717	910	139.396	0.153183	1.16427e-118	PREDICTED: protein REVEILLE 7-like isoform X2 [Prunus mume]
c36220.graph_c1	505	657	578	722	615.5	94.3062	0.153219	0	PREDICTED: GATA transcription factor 26-like [Fragaria vesca subsp. vesca]
c39537.graph_c0	434	488	476	613	502.75	77.06	0.153277	0	PREDICTED: probable serine/threonine-protein kinase At5g41260-like [Fragaria vesca subsp. vesca]
c18472.graph_c0	564	513	654	725	614	94.2019	0.153423	0	hypothetical protein PRUPE_ppa000926mg [Prunus persica]
c28561.graph_c0	1334	1194	1709	1441	1419.5	217.894	0.1535	0	PREDICTED: E3 ubiquitin-protein ligase KEG-like [Fragaria vesca subsp. vesca]
c19971.graph_c0	783	1000	973	733	872.25	133.949	0.153567	0	PREDICTED: uncharacterized protein LOC101300585 [Fragaria vesca subsp. vesca]
c37100.graph_c1	1398	1620	1123	1538	1419.75	218.034	0.153572	0	PREDICTED: threonine dehydratase biosynthetic, chloroplastic-like [Fragaria vesca subsp. vesca]
c39320.graph_c0	601	412	545	510	517	79.4019	0.153582	0	PREDICTED: monogalactosyldiacylglycerol synthase 2, chloroplastic-like [Fragaria vesca subsp. vesca]
c30597.graph_c0	2076	1632	1600	1481	1697.25	260.724	0.153615	0	PREDICTED: DNA-directed RNA polymerase III subunit RPC3-like [Fragaria vesca subsp. vesca]
c38331.graph_c0	2869	2828	2088	2303	2522	387.454	0.15363	0	PREDICTED: probable serine/threonine-protein kinase WNK2-like [Fragaria vesca subsp. vesca]
c9112.graph_c0	1657	1830	1596	1250	1583.25	243.271	0.153653	3.64913e-171	PREDICTED: kynurenine formamidase-like [Fragaria vesca subsp. vesca]
c29373.graph_c0	5025	5676	3957	5514	5043	775.081	0.153694	2.42614e-160	actin, partial [Chrysanthemum seticuspe f. boreale]
c28391.graph_c0	627	467	672	558	581	89.2973	0.153696	8.6643e-116	PREDICTED: uncharacterized endoplasmic reticulum membrane protein C16E8.02-like [Fragaria vesca subsp. vesca]
c31611.graph_c0	731	888	832	1053	876	134.702	0.15377	0	PREDICTED: squamous cell carcinoma antigen recognized by T-cells 3-like [Fragaria vesca subsp. vesca]
c25049.graph_c0	668	876	658	856	764.5	117.557	0.15377	0	hypothetical protein PRUPE_ppa008220mg [Prunus persica]
c9443.graph_c0	706	638	885	857	771.5	118.75	0.153922	0	PREDICTED: uncharacterized protein LOC101303268 isoform 1 [Fragaria vesca subsp. vesca]
c35540.graph_c0	2673	3512	3382	2610	3044.25	468.78	0.153989	0	PREDICTED: crooked neck-like protein 1-like [Fragaria vesca subsp. vesca]
c35021.graph_c0	778	893	608	760	759.75	117.071	0.154091	0	PREDICTED: glutathione synthetase, chloroplastic-like [Fragaria vesca subsp. vesca]
c37526.graph_c0	459	452	567	615	523.25	80.6985	0.154226	0	PREDICTED: probable S-acyltransferase At3g18620-like [Fragaria vesca subsp. vesca]
c30092.graph_c0	832	846	858	1127	915.75	141.234	0.154227	0	PREDICTED: TSL-kinase interacting protein 1-like [Fragaria vesca subsp. vesca]
c20315.graph_c0	775	793	1043	1004	903.75	139.383	0.154227	4.59303e-147	PREDICTED: epithelial splicing regulatory protein 1-like isoform 1 [Fragaria vesca subsp. vesca]
c36004.graph_c1	640	646	776	876	734.5	113.295	0.154247	0	PREDICTED: uncharacterized protein LOC101308259 [Fragaria vesca subsp. vesca]
c38205.graph_c0	2672	2299	1844	2137	2238	345.212	0.15425	2.09753e-59	PREDICTED: protein Dr1 homolog [Fragaria vesca subsp. vesca]
c24281.graph_c0	773	735	538	652	674.5	104.085	0.154314	4.27808e-79	Fork head transcription factor 1 [Morus notabilis]
c39023.graph_c0	625	622	573	439	564.75	87.1565	0.154328	5.0845e-178	PREDICTED: uncharacterized protein LOC101309286 [Fragaria vesca subsp. vesca]
c25108.graph_c0	1153	1188	843	977	1040.25	160.676	0.154459	0	PREDICTED: U4/U6 small nuclear ribonucleoprotein Prp31-like [Fragaria vesca subsp. vesca]
c20056.graph_c0	1381	1561	1101	1558	1400.25	216.523	0.154632	0	PREDICTED: uncharacterized protein LOC101290766 [Fragaria vesca subsp. vesca]
c34275.graph_c0	927	1093	1212	1343	1143.75	176.932	0.154695	0	PREDICTED: transcriptional corepressor SEUSS [Prunus mume]
c24902.graph_c0	979	923	918	1250	1017.5	157.447	0.154739	0	PREDICTED: uncharacterized protein LOC101312968 [Fragaria vesca subsp. vesca]
c37514.graph_c0	529	483	618	683	578.25	89.5372	0.154842	0	PREDICTED: pre-mRNA-splicing factor rse-1-like [Fragaria vesca subsp. vesca]
c20894.graph_c0	2266	1626	1722	2060	1918.5	297.18	0.154902	0	PREDICTED: mannose-1-phosphate guanylyltransferase 1-like isoform 1 [Fragaria vesca subsp. vesca]
c37070.graph_c0	2674	3167	3321	2353	2878.75	446.097	0.154962	0	PREDICTED: CAS1 domain-containing protein 1-like [Fragaria vesca subsp. vesca]
c26968.graph_c0	7763	5743	8206	8097	7452.25	1154.98	0.154984	0	PREDICTED: endoglucanase 25-like [Fragaria vesca subsp. vesca]
c31504.graph_c0	527	474	493	659	538.25	83.4321	0.155006	1.27211e-127	PREDICTED: uncharacterized protein LOC101298676 [Fragaria vesca subsp. vesca]
c35296.graph_c0	1062	856	1247	1005	1042.5	161.647	0.155057	4.11727e-99	PREDICTED: vacuolar protein sorting-associated protein 2 homolog 3 [Prunus mume]
c38332.graph_c1	456	537	444	615	513	79.5613	0.15509	4.25711e-84	hypothetical protein PHAVU_006G193100g [Phaseolus vulgaris]
c33426.graph_c0	511	508	642	686	586.75	90.9995	0.155091	0	PREDICTED: uncharacterized protein LOC101292116 [Fragaria vesca subsp. vesca]
c35667.graph_c0	693	684	771	524	668	103.644	0.155155	1.31101e-79	PREDICTED: uncharacterized protein LOC101303934 [Fragaria vesca subsp. vesca]
c38477.graph_c0	3900	3233	2862	2829	3206	497.604	0.15521	9.24534e-67	hypothetical protein PRUPE_ppa018399mg, partial [Prunus persica]
c9246.graph_c0	459	645	485	555	536	83.2106	0.155244	0	PREDICTED: DUF21 domain-containing protein At4g14240-like [Fragaria vesca subsp. vesca]
c35212.graph_c0	1244	844	1062	1075	1056.25	163.997	0.155263	3.38641e-169	hypothetical protein PRUPE_ppa009874mg [Prunus persica]
c11310.graph_c0	707	727	698	507	659.75	102.552	0.155441	0	PREDICTED: preprotein translocase subunit SCY1, chloroplastic-like [Fragaria vesca subsp. vesca]
c35920.graph_c0	731	712	666	507	654	101.728	0.155548	0	PREDICTED: aldose 1-epimerase-like [Fragaria vesca subsp. vesca]
c21285.graph_c0	844	956	701	1010	877.75	136.617	0.155645	0	PREDICTED: probable protein phosphatase 2C 5-like [Fragaria vesca subsp. vesca]
c29093.graph_c0	2583	2058	1782	2115	2134.5	332.486	0.155768	2.99311e-58	PREDICTED: uncharacterized protein LOC101308929 isoform 1 [Fragaria vesca subsp. vesca]
c29935.graph_c0	949	1038	1262	1323	1143	178.159	0.15587	0	PREDICTED: uncharacterized protein LOC101311011 [Fragaria vesca subsp. vesca]
c23579.graph_c0	690	704	501	578	618.25	96.3825	0.155896	0	PREDICTED: cyclin-dependent kinase C-1-like [Fragaria vesca subsp. vesca]
c9610.graph_c0	682	682	500	545	602.25	93.902	0.155919	0	PREDICTED: protein farnesyltransferase/geranylgeranyltransferase type-1 subunit alpha-like [Fragaria vesca subsp. vesca]
c39008.graph_c0	1537	1490	1063	1398	1372	213.936	0.15593	0	PREDICTED: ABC transporter E family member 2-like [Fragaria vesca subsp. vesca]
c36990.graph_c0	794	717	1011	947	867.25	135.357	0.156076	0	PREDICTED: phosphatidylinositol 4-kinase beta 1-like [Fragaria vesca subsp. vesca]
c29800.graph_c0	2844	2554	2977	2058	2608.25	407.133	0.156094	0	PREDICTED: CBL-interacting serine/threonine-protein kinase 9-like [Fragaria vesca subsp. vesca]
c16803.graph_c0	861	1118	812	1067	964.5	150.595	0.156138	2.52262e-126	peptidyl-prolyl cis-trans isomerase h, ppih, putative [Ricinus communis]
c19334.graph_c0	623	667	456	611	589.25	92.0376	0.156194	0	hypothetical protein PRUPE_ppa006329mg [Prunus persica]
c9367.graph_c0	3079	3412	2383	3384	3064.5	478.71	0.156211	0	hypothetical protein PRUPE_ppa006192mg [Prunus persica]
c37828.graph_c0	1753	1875	1298	1818	1686	263.425	0.156243	7.66267e-92	PREDICTED: G-type lectin S-receptor-like serine/threonine-protein kinase B120-like [Fragaria vesca subsp. vesca]
c21354.graph_c0	470	618	548	680	579	90.4876	0.156283	0	hypothetical protein PRUPE_ppa002265mg [Prunus persica]
c35170.graph_c0	543	475	647	467	533	83.2987	0.156283	2.39029e-177	PREDICTED: calreticulin-3 [Malus domestica]
c37531.graph_c1	889	863	702	1035	872.25	136.429	0.156411	0	PREDICTED: uncharacterized protein LOC101297433 [Fragaria vesca subsp. vesca]
c21250.graph_c0	465	628	492	456	510.25	79.9766	0.15674	2.0178e-89	PREDICTED: cyanate hydratase-like [Fragaria vesca subsp. vesca]
c21027.graph_c0	1075	1206	1355	1548	1296	203.245	0.156825	0	PREDICTED: serine/threonine-protein phosphatase PP1-like [Fragaria vesca subsp. vesca]
c35895.graph_c0	1095	804	907	1128	983.5	154.256	0.156844	0	PREDICTED: probable rhamnogalacturonate lyase B-like [Fragaria vesca subsp. vesca]
c24553.graph_c0	478	663	681	676	624.5	97.9609	0.156863	2.03201e-152	PREDICTED: probable phytol kinase 3, chloroplastic-like [Fragaria vesca subsp. vesca]
c8934.graph_c0	1261	883	1259	1196	1149.75	180.376	0.156883	0	PREDICTED: serine/threonine-protein kinase CBK1-like [Fragaria vesca subsp. vesca]
c28469.graph_c0	1241	1217	1622	1608	1422	223.146	0.156924	5.22115e-164	hypothetical protein PRUPE_ppa006019mg [Prunus persica]
c37529.graph_c0	11520	14195	11040	15242	12999.2	2040.15	0.156943	0	PREDICTED: elongation factor 2-like [Fragaria vesca subsp. vesca]
c38813.graph_c0	3587	3743	2615	3704	3412.25	535.618	0.156969	0	PREDICTED: calcium-transporting ATPase 8, plasma membrane-type-like [Fragaria vesca subsp. vesca]
c37202.graph_c0	731	715	517	602	641.25	100.785	0.157169	1.52243e-139	PREDICTED: serine/threonine-protein kinase PBS1-like [Fragaria vesca subsp. vesca]
c26476.graph_c0	709	764	546	794	703.25	110.584	0.157248	4.7002e-69	TPA: putative actin family protein isoform 1 [Zea mays]
c37705.graph_c0	502	596	538	713	587.25	92.3449	0.15725	0	PREDICTED: uncharacterized protein LOC101307957 [Fragaria vesca subsp. vesca]
c36965.graph_c2	1650	1778	1212	1642	1570.5	246.989	0.157268	0	PREDICTED: carbon catabolite repressor protein 4 homolog 2-like [Fragaria vesca subsp. vesca]
c15938.graph_c0	4562	3632	3127	3798	3779.75	594.464	0.157276	0	PREDICTED: UDP-glucuronic acid decarboxylase 1-like [Fragaria vesca subsp. vesca]
c30131.graph_c0	1203	1137	1559	1508	1351.75	212.611	0.157286	0	PREDICTED: ubiquitin carboxyl-terminal hydrolase 7-like [Fragaria vesca subsp. vesca]
c32632.graph_c0	991	1307	1178	929	1101.25	173.252	0.157323	0	DRM-type cytosine DNA-methyltransferase [Fragaria x ananassa]
c28640.graph_c0	948	1219	871	923	990.25	155.836	0.157371	0	PREDICTED: indole-3-glycerol phosphate synthase, chloroplastic-like [Fragaria vesca subsp. vesca]
c25958.graph_c0	3233	3077	2785	2221	2829	445.84	0.157596	2.1303e-117	rps3 gene product (chloroplast) [Pentactina rupicola]
c16934.graph_c0	1200	1419	959	1190	1192	187.871	0.157609	1.04609e-139	PREDICTED: mitochondrial adenine nucleotide transporter ADNT1-like [Fragaria vesca subsp. vesca]
c34180.graph_c0	856	813	586	790	761.25	119.993	0.157626	0	PREDICTED: reticulon-4-interacting protein 1, mitochondrial-like [Fragaria vesca subsp. vesca]
c15964.graph_c0	1330	1008	1278	1493	1277.25	201.517	0.157774	8.50013e-99	PREDICTED: heavy metal-associated isoprenylated plant protein 26-like [Fragaria vesca subsp. vesca]
c37752.graph_c0	1140	968	770	954	958	151.2	0.157828	0	PREDICTED: cytosolic purine 5&apos;-nucleotidase-like [Fragaria vesca subsp. vesca]
c14974.graph_c0	1131	951	763	962	951.75	150.403	0.158027	1.50839e-103	PREDICTED: vesicle-associated protein 1-1-like [Fragaria vesca subsp. vesca]
c24765.graph_c0	453	552	505	654	541	85.4985	0.158038	0	PREDICTED: uncharacterized membrane protein At1g16860-like [Fragaria vesca subsp. vesca]
c36903.graph_c0	3860	3077	2768	2858	3140.75	496.748	0.158162	0	PREDICTED: putative metallophosphoesterase At3g03305-like [Fragaria vesca subsp. vesca]
c30403.graph_c0	2138	2018	1790	1471	1854.25	293.449	0.158257	0	PREDICTED: importin subunit beta-1-like [Fragaria vesca subsp. vesca]
c27909.graph_c0	909	725	639	692	741.25	117.31	0.158259	0	PREDICTED: putative leucine-rich repeat receptor-like serine/threonine-protein kinase At2g14440-like [Fragaria vesca subsp. vesca]
c20646.graph_c0	1398	1182	1025	1003	1152	182.342	0.158283	1.46193e-176	PREDICTED: E3 ubiquitin-protein ligase At1g12760-like isoform X2 [Pyrus x bretschneideri]
c35254.graph_c1	2517	2668	3448	3364	2999.25	474.942	0.158354	0	hypothetical protein PRUPE_ppa001950mg [Prunus persica]
c32132.graph_c0	692	634	468	622	604	95.68	0.158411	2.36479e-164	PREDICTED: dolichyl-phosphate beta-glucosyltransferase [Malus domestica]
c27501.graph_c0	653	675	501	508	584.25	92.5684	0.15844	0	PREDICTED: tubby-like F-box protein 7-like [Fragaria vesca subsp. vesca]
c37821.graph_c0	768	831	585	646	707.5	112.103	0.158449	4.20227e-176	PREDICTED: rhodanese-like domain-containing protein 6-like [Fragaria vesca subsp. vesca]
c32092.graph_c0	446	479	622	469	504	79.8707	0.158474	8.22933e-107	PREDICTED: uncharacterized protein LOC101301139 [Fragaria vesca subsp. vesca]
c36720.graph_c1	811	672	870	991	836	132.542	0.158543	1.86868e-152	PREDICTED: lysM domain-containing GPI-anchored protein 2-like [Fragaria vesca subsp. vesca]
c29520.graph_c0	693	546	805	744	697	110.589	0.158665	0	PREDICTED: NADP-specific glutamate dehydrogenase-like [Fragaria vesca subsp. vesca]
c25921.graph_c0	1384	1007	1433	1448	1318	209.127	0.15867	3.80623e-76	PREDICTED: uncharacterized protein LOC101305256 isoform 1 [Fragaria vesca subsp. vesca]
c39076.graph_c0	792	864	595	696	736.75	116.903	0.158674	0	PREDICTED: laccase-17-like [Fragaria vesca subsp. vesca]
c28298.graph_c0	1872	1751	1271	1650	1636	259.706	0.158745	0	hypothetical protein PRUPE_ppa006349mg [Prunus persica]
c34635.graph_c0	900	657	928	747	808	128.304	0.158792	4.83325e-176	hypothetical protein PRUPE_ppa006452mg [Prunus persica]
c20965.graph_c0	679	810	550	740	694.75	110.349	0.158833	1.66225e-180	PREDICTED: phytochromobilin:ferredoxin oxidoreductase, chloroplastic [Prunus mume]
c27105.graph_c0	630	500	736	592	614.5	97.6712	0.158944	0	PREDICTED: uncharacterized protein LOC101299422 [Fragaria vesca subsp. vesca]
c22423.graph_c0	1157	994	958	780	972.25	154.67	0.159085	3.76437e-162	PREDICTED: uncharacterized protein LOC101300947 [Fragaria vesca subsp. vesca]
c8910.graph_c0	1008	1221	888	1251	1092	173.776	0.159135	0	PREDICTED: histone-lysine N-methyltransferase, H3 lysine-9 specific SUVH1-like [Fragaria vesca subsp. vesca]
c35258.graph_c0	510	490	626	681	576.75	91.7873	0.159146	0	PREDICTED: DNA-binding protein SMUBP-2-like [Fragaria vesca subsp. vesca]
c30293.graph_c0	1050	746	782	923	875.25	139.306	0.159162	0	PREDICTED: shikimate O-hydroxycinnamoyltransferase-like [Fragaria vesca subsp. vesca]
c39231.graph_c0	490	541	399	586	504	80.2371	0.159201	1.35334e-101	hypothetical protein PRUPE_ppa010267mg [Prunus persica]
c20958.graph_c0	603	665	449	608	581.25	92.5432	0.159214	7.47182e-156	PREDICTED: LRR receptor-like serine/threonine-protein kinase GSO2-like [Fragaria vesca subsp. vesca]
c20779.graph_c0	1444	1655	1254	1159	1378	219.41	0.159223	5.49697e-152	PREDICTED: ATP-dependent Clp protease proteolytic subunit 4, chloroplastic [Prunus mume]
c30560.graph_c0	814	750	997	1051	903	143.84	0.159291	0	PREDICTED: protein GDAP2 homolog [Fragaria vesca subsp. vesca]
c24160.graph_c1	949	760	1115	885	927.25	147.739	0.159331	5.26978e-151	PREDICTED: general transcription factor IIE subunit 2-like [Fragaria vesca subsp. vesca]
c30605.graph_c0	3739	4328	2904	3706	3669.25	584.743	0.159363	1.13449e-106	PREDICTED: peroxiredoxin-2B-like [Fragaria vesca subsp. vesca]
c32040.graph_c0	2583	2501	1770	2325	2294.75	366.017	0.159502	0	PREDICTED: protein LUTEIN DEFICIENT 5, chloroplastic-like [Fragaria vesca subsp. vesca]
c37300.graph_c1	2827	1899	2488	2398	2403	383.424	0.159561	0	PREDICTED: probable cyclic nucleotide-gated ion channel 5-like [Fragaria vesca subsp. vesca]
c24530.graph_c0	553	708	631	489	595.25	94.982	0.159567	0	PREDICTED: pirin-like protein-like [Fragaria vesca subsp. vesca]
c8937.graph_c0	649	529	782	703	665.75	106.274	0.159631	1.27559e-132	PREDICTED: protein ETHYLENE INSENSITIVE 3-like [Fragaria vesca subsp. vesca]
c17862.graph_c0	1107	769	1004	1106	996.5	159.178	0.159737	0	PREDICTED: putative phospholipid-transporting ATPase 4-like [Fragaria vesca subsp. vesca]
c36507.graph_c1	2471	1852	2491	2754	2392	382.399	0.159866	5.24645e-158	PREDICTED: transcription factor bHLH48-like [Fragaria vesca subsp. vesca]
c29363.graph_c0	1187	1216	1656	1323	1345.5	215.104	0.159869	1.31738e-75	PREDICTED: uncharacterized protein LOC103327420 [Prunus mume]
c38518.graph_c0	3861	3942	4782	5364	4487.25	717.648	0.15993	1.12156e-136	PREDICTED: auxin-responsive protein IAA16-like [Fragaria vesca subsp. vesca]
c33739.graph_c0	1042	1162	1343	924	1117.75	178.86	0.160018	0	PREDICTED: chlorophyllide a oxygenase, chloroplastic-like [Fragaria vesca subsp. vesca]
c27351.graph_c0	503	533	679	687	600.5	96.1024	0.160037	0	PREDICTED: uncharacterized protein LOC101311380 [Fragaria vesca subsp. vesca]
c35214.graph_c0	699	599	545	479	580.5	93	0.160207	0	PREDICTED: double-stranded RNA-binding protein 2-like [Fragaria vesca subsp. vesca]
c19677.graph_c0	772	653	571	546	635.5	101.832	0.160238	0	PREDICTED: serine/threonine protein phosphatase 2A 57 kDa regulatory subunit B&apos; beta isoform [Prunus mume]
c30607.graph_c0	2767	2814	2476	3568	2906.25	465.807	0.160278	0	PREDICTED: ubiquitin carboxyl-terminal hydrolase 9-like [Fragaria vesca subsp. vesca]
c34257.graph_c0	1013	921	1295	1241	1117.5	179.156	0.160319	0	PREDICTED: MATH domain-containing protein At5g43560-like [Fragaria vesca subsp. vesca]
c36591.graph_c0	1754	1667	1215	1429	1516.25	243.321	0.160475	0	PREDICTED: Golgi to ER traffic protein 4 homolog [Fragaria vesca subsp. vesca]
c38937.graph_c0	619	462	652	508	560.25	89.9125	0.160486	8.91619e-118	Ran3A-1 [Dimocarpus longan]
c35101.graph_c0	1890	1614	2279	2275	2014.5	323.379	0.160525	0	PREDICTED: uncharacterized protein LOC101298629 [Fragaria vesca subsp. vesca]
c34281.graph_c0	850	848	1034	1171	975.75	156.683	0.160577	1.07626e-178	PREDICTED: zinc finger CCCH domain-containing protein 43-like [Fragaria vesca subsp. vesca]
c32124.graph_c0	2784	2391	3102	3506	2945.75	473.358	0.160692	0	PREDICTED: ABC transporter B family member 1-like [Fragaria vesca subsp. vesca]
c37552.graph_c2	4276	4033	5393	5565	4816.75	774.299	0.160751	6.23182e-56	PREDICTED: uncharacterized protein LOC101314266 [Fragaria vesca subsp. vesca]
c38152.graph_c0	831	743	564	672	702.5	112.938	0.160766	2.00695e-98	PREDICTED: uncharacterized protein LOC101307503 [Fragaria vesca subsp. vesca]
c38267.graph_c0	4701	4629	3235	4212	4194.25	674.853	0.1609	0	PREDICTED: 26S proteasome non-ATPase regulatory subunit 12-like [Fragaria vesca subsp. vesca]
c26299.graph_c0	4816	5311	3792	3955	4468.5	719.235	0.160957	0	PREDICTED: long-chain-alcohol oxidase FAO2-like isoform 1 [Fragaria vesca subsp. vesca]
c38596.graph_c0	3391	3418	2359	3089	3064.25	493.253	0.16097	0	PREDICTED: NADH dehydrogenase [ubiquinone] 1 alpha subcomplex subunit 9, mitochondrial-like [Fragaria vesca subsp. vesca]
c29156.graph_c1	574	569	791	685	654.75	105.44	0.161038	0	PREDICTED: probable receptor-like protein kinase At5g15080-like [Fragaria vesca subsp. vesca]
c20816.graph_c0	968	1207	1325	964	1116	179.787	0.161099	1.85274e-144	PREDICTED: 31 kDa ribonucleoprotein, chloroplastic-like [Fragaria vesca subsp. vesca]
c21068.graph_c0	487	452	619	446	501	80.7176	0.161113	6.99968e-80	PREDICTED: uncharacterized protein LOC101310175 [Fragaria vesca subsp. vesca]
c38037.graph_c0	657	671	460	616	601	96.8538	0.161154	2.62615e-91	PREDICTED: F-box/kelch-repeat protein At3g06240-like [Fragaria vesca subsp. vesca]
c30479.graph_c0	617	628	446	653	586	94.541	0.161333	0	PREDICTED: protein SUPPRESSOR OF GENE SILENCING 3-like [Fragaria vesca subsp. vesca]
c14602.graph_c0	920	1090	733	990	933.25	150.628	0.161402	0	PREDICTED: serine/threonine-protein phosphatase 2A activator-like [Fragaria vesca subsp. vesca]
c36083.graph_c0	3297	2538	2299	3002	2784	449.605	0.161496	0	PREDICTED: uncharacterized protein LOC101291736 [Fragaria vesca subsp. vesca]
c28178.graph_c0	588	581	787	760	679	109.712	0.161578	0	PREDICTED: uncharacterized protein LOC101301590 [Fragaria vesca subsp. vesca]
c9347.graph_c0	888	782	594	747	752.75	121.632	0.161583	0	PREDICTED: calcium-binding mitochondrial carrier protein SCaMC-1-like [Fragaria vesca subsp. vesca]
c35224.graph_c0	668	580	850	747	711.25	114.93	0.161589	0	PREDICTED: type I inositol 1,4,5-trisphosphate 5-phosphatase CVP2-like [Fragaria vesca subsp. vesca]
c20881.graph_c0	780	560	827	768	733.75	118.598	0.161633	0	PREDICTED: uncharacterized protein LOC101291374 [Fragaria vesca subsp. vesca]
c38222.graph_c0	1473	1548	2084	1654	1689.75	273.121	0.161634	0	PREDICTED: tyrosine-sulfated glycopeptide receptor 1-like [Fragaria vesca subsp. vesca]
c31813.graph_c0	1201	1142	1563	1136	1260.5	203.788	0.161673	0	PREDICTED: acyl-coenzyme A oxidase 2, peroxisomal-like [Fragaria vesca subsp. vesca]
c38255.graph_c0	827	952	819	1143	935.25	151.297	0.161772	5.23193e-78	PREDICTED: uncharacterized protein LOC101299388 [Fragaria vesca subsp. vesca]
c28436.graph_c0	2061	2219	1499	1881	1915	309.809	0.16178	0	phenylacetaldehyde reductase [Rosa x damascena]
c36268.graph_c0	1068	1192	1199	1539	1249.5	202.162	0.161795	0	PREDICTED: U5 small nuclear ribonucleoprotein 200 kDa helicase-like [Fragaria vesca subsp. vesca]
c27478.graph_c0	1420	1226	1749	1704	1524.75	246.741	0.161824	0	PREDICTED: 4-coumarate--CoA ligase-like 7-like [Fragaria vesca subsp. vesca]
c12054.graph_c0	1168	828	951	1160	1026.75	166.28	0.161948	0	PREDICTED: F-box/kelch-repeat protein At1g67480-like [Fragaria vesca subsp. vesca]
c38059.graph_c0	7165	6780	8812	9515	8068	1306.61	0.16195	0	hypothetical protein PRUPE_ppa006087mg [Prunus persica]
c24155.graph_c0	3377	3514	4121	4774	3946.5	639.425	0.162023	0	PREDICTED: protein TOPLESS-like [Fragaria vesca subsp. vesca]
c37874.graph_c0	997	1255	1054	1414	1180	191.264	0.162088	0	PREDICTED: uncharacterized protein LOC101293674 [Fragaria vesca subsp. vesca]
c16724.graph_c0	1195	1364	966	1006	1132.75	183.687	0.16216	4.07628e-133	PREDICTED: pleckstrin homology domain-containing family A member 8-like [Fragaria vesca subsp. vesca]
c36211.graph_c0	1289	1190	1161	1626	1316.5	213.486	0.162162	0	hypothetical protein PRUPE_ppa000097mg [Prunus persica]
c35189.graph_c0	574	524	731	717	636.5	103.236	0.162193	0	PREDICTED: uncharacterized protein LOC101310040 [Fragaria vesca subsp. vesca]
c18016.graph_c0	643	519	695	773	657.5	106.676	0.162244	0	PREDICTED: uridine nucleosidase 1-like [Fragaria vesca subsp. vesca]
c35740.graph_c1	1158	844	1259	1097	1089.5	176.776	0.162254	0	PREDICTED: uncharacterized protein LOC101301815 [Fragaria vesca subsp. vesca]
c30461.graph_c0	3334	3638	2496	2883	3087.75	501.832	0.162523	0	PREDICTED: pyruvate dehydrogenase E1 component subunit alpha-like [Fragaria vesca subsp. vesca]
c24179.graph_c0	494	687	732	629	635.5	103.326	0.162591	8.91958e-77	PREDICTED: 50S ribosomal protein L9, chloroplastic-like [Fragaria vesca subsp. vesca]
c39025.graph_c0	884	840	643	660	756.75	123.048	0.162601	1.67764e-156	PREDICTED: probable galactose-1-phosphate uridyltransferase [Malus domestica]
c9427.graph_c0	891	1248	1057	904	1025	166.683	0.162618	9.47893e-55	PREDICTED: uncharacterized protein LOC101296704 [Fragaria vesca subsp. vesca]
c8922.graph_c0	801	785	951	1101	909.5	147.949	0.162671	0	PREDICTED: uncharacterized protein LOC101306087 [Fragaria vesca subsp. vesca]
c20549.graph_c0	1474	1586	1237	1103	1350	219.735	0.162766	0	PREDICTED: serine carboxypeptidase-like 20-like [Fragaria vesca subsp. vesca]
c37959.graph_c0	669	765	524	591	637.25	103.751	0.16281	6.06156e-62	PREDICTED: ribosomal protein S10, mitochondrial-like [Fragaria vesca subsp. vesca]
c33086.graph_c0	516	536	442	653	536.75	87.4123	0.162855	0	hypothetical protein PRUPE_ppa000047mg [Prunus persica]
c38589.graph_c0	2581	1723	2145	2148	2149.25	350.294	0.162984	1.18359e-99	PREDICTED: pollen-specific protein SF3-like [Pyrus x bretschneideri]
c8918.graph_c0	949	882	1219	1205	1063.75	173.45	0.163055	0	PREDICTED: uncharacterized protein LOC101315341 [Fragaria vesca subsp. vesca]
c33077.graph_c0	763	1088	807	945	900.75	146.952	0.163144	0	PREDICTED: probable cyclic nucleotide-gated ion channel 17-like [Fragaria vesca subsp. vesca]
c29067.graph_c0	1933	1655	1993	2446	2006.75	327.769	0.163333	0	PREDICTED: putative clathrin assembly protein At2g25430-like [Fragaria vesca subsp. vesca]
c18076.graph_c0	673	617	874	826	747.5	122.127	0.163381	0	PREDICTED: cullin-3A-like [Fragaria vesca subsp. vesca]
c35916.graph_c0	755	833	877	593	764.5	124.968	0.163464	1.51976e-129	PREDICTED: uncharacterized protein LOC101291014 [Fragaria vesca subsp. vesca]
c37772.graph_c0	1367	1541	1024	1325	1314.25	214.91	0.163523	2.11235e-92	PREDICTED: uncharacterized RNA-binding protein C1827.05c [Prunus mume]
c37635.graph_c0	3432	3042	2343	2672	2872.25	469.873	0.16359	0	PREDICTED: protein ROS1-like [Fragaria vesca subsp. vesca]
c29092.graph_c0	1478	1659	1104	1408	1412.25	231.117	0.163651	0	PREDICTED: serine/threonine-protein kinase EDR1-like [Fragaria vesca subsp. vesca]
c27816.graph_c0	909	962	665	767	825.75	135.138	0.163655	4.3267e-64	BET1P/SFT1P-like protein 14A isoform 1 [Theobroma cacao]
c37017.graph_c1	2983	2737	2048	2347	2528.75	413.87	0.163666	1.21772e-54	PREDICTED: hydroxyacylglutathione hydrolase cytoplasmic-like isoform 1 [Fragaria vesca subsp. vesca]
c37311.graph_c0	712	703	975	888	819.5	134.165	0.163716	0	PREDICTED: cyclin-dependent kinase G-2-like [Fragaria vesca subsp. vesca]
c33054.graph_c0	1291	1184	1617	1657	1437.25	235.319	0.163728	0	PREDICTED: phosphatidylserine decarboxylase proenzyme 3-like [Fragaria vesca subsp. vesca]
c27126.graph_c0	1256	1510	1040	1467	1318.25	216.173	0.163985	6.18489e-75	hypothetical protein PRUPE_ppa012918mg [Prunus persica]
c21446.graph_c0	697	621	877	642	709.25	116.334	0.164024	7.66851e-132	PREDICTED: TVP38/TMEM64 family membrane protein slr0305-like [Fragaria vesca subsp. vesca]
c16600.graph_c0	2184	1843	2696	2532	2313.75	379.556	0.164044	3.79943e-154	PREDICTED: charged multivesicular body protein 5-like [Fragaria vesca subsp. vesca]
c24151.graph_c0	1819	1940	1302	1783	1711	280.814	0.164123	3.81743e-129	PREDICTED: arginine/serine-rich-splicing factor RSP40-like [Fragaria vesca subsp. vesca]
c38343.graph_c0	9671	13226	13429	10429	11688.8	1919.19	0.164191	0	polyprotein [Citrus sinensis]
c31632.graph_c0	593	650	477	466	546.5	89.7868	0.164294	2.16981e-134	PREDICTED: nuclear transcription factor Y subunit A-9-like isoform 1 [Fragaria vesca subsp. vesca]
c37544.graph_c0	1491	1598	1111	1241	1360.25	223.582	0.164368	0	PREDICTED: probable lactoylglutathione lyase, chloroplast-like [Fragaria vesca subsp. vesca]
c27569.graph_c0	1481	1606	1084	1316	1371.75	225.623	0.164478	0	PREDICTED: uncharacterized protein LOC101304249 [Fragaria vesca subsp. vesca]
c24962.graph_c0	839	1161	864	863	931.75	153.27	0.164497	0	PREDICTED: pseudouridine-5&apos;-monophosphatase-like [Fragaria vesca subsp. vesca]
c38083.graph_c0	1190	1341	902	1277	1177.5	193.812	0.164596	0	PREDICTED: uncharacterized protein LOC101295618 [Fragaria vesca subsp. vesca]
c9117.graph_c0	1170	1486	1071	1485	1303	214.574	0.164677	3.31209e-59	PREDICTED: uncharacterized protein LOC101300626 [Fragaria vesca subsp. vesca]
c31176.graph_c0	627	615	429	540	552.75	91.0398	0.164703	0	PREDICTED: GDP-mannose transporter GONST3-like [Fragaria vesca subsp. vesca]
c34321.graph_c0	692	721	585	497	623.75	102.766	0.164756	0	PREDICTED: mRNA-decapping enzyme subunit 2-like [Fragaria vesca subsp. vesca]
c37805.graph_c0	779	692	906	1009	846.5	139.491	0.164785	0	PREDICTED: pentatricopeptide repeat-containing protein At1g51965, mitochondrial-like [Fragaria vesca subsp. vesca]
c35991.graph_c0	1070	1035	1470	1220	1198.75	197.837	0.165036	0	PREDICTED: peroxisome biogenesis protein 6-like [Fragaria vesca subsp. vesca]
c30467.graph_c0	1789	2055	1385	1964	1798.25	296.791	0.165044	2.01544e-93	PREDICTED: proteasome subunit beta type-5-like [Fragaria vesca subsp. vesca]
c26913.graph_c0	988	908	1173	1308	1094.25	180.618	0.165061	0	PREDICTED: probable beta-1,4-xylosyltransferase IRX14H-like [Fragaria vesca subsp. vesca]
c35110.graph_c0	1181	955	787	998	980.25	161.863	0.165124	9.37296e-85	PREDICTED: uncharacterized protein LOC101315048 [Fragaria vesca subsp. vesca]
c37737.graph_c0	1820	1949	1326	1914	1752.25	289.34	0.165125	0	PREDICTED: putative pre-mRNA-splicing factor ATP-dependent RNA helicase DHX16-like [Fragaria vesca subsp. vesca]
c32283.graph_c0	712	872	1010	1040	908.5	150.043	0.165155	0	AAA domain-containing protein [Rosa rugosa]
c30398.graph_c0	1601	1362	1115	1611	1422.25	234.954	0.165199	0	PREDICTED: endoplasmic reticulum-Golgi intermediate compartment protein 3-like [Pyrus x bretschneideri]
c21054.graph_c0	926	818	1180	890	953.5	157.534	0.165217	0	PREDICTED: non-lysosomal glucosylceramidase-like [Fragaria vesca subsp. vesca]
c14839.graph_c0	866	874	611	895	811.5	134.225	0.165403	0	PREDICTED: inositol-tetrakisphosphate 1-kinase 1-like [Fragaria vesca subsp. vesca]
c30416.graph_c0	1609	2073	2093	1520	1823.75	301.664	0.165408	3.69647e-140	PREDICTED: putative TrmH family tRNA/rRNA methyltransferase-like [Fragaria vesca subsp. vesca]
c28973.graph_c0	596	793	757	570	679	112.324	0.165426	1.74747e-95	PREDICTED: gamma-interferon-inducible lysosomal thiol reductase-like isoform 2 [Fragaria vesca subsp. vesca]
c20262.graph_c0	651	794	527	668	660	109.225	0.165492	3.93799e-119	PREDICTED: protein N-terminal glutamine amidohydrolase-like isoform 2 [Fragaria vesca subsp. vesca]
c25007.graph_c0	690	717	490	706	650.75	107.738	0.16556	0	PREDICTED: mitotic spindle assembly checkpoint protein MAD1-like [Fragaria vesca subsp. vesca]
c20884.graph_c0	1767	2208	1483	1968	1856.5	307.407	0.165584	0	PREDICTED: 26S proteasome non-ATPase regulatory subunit 6-like [Fragaria vesca subsp. vesca]
c31499.graph_c0	792	684	528	638	660.5	109.403	0.165637	0	PREDICTED: 2,3-bisphosphoglycerate-dependent phosphoglycerate mutase-like [Fragaria vesca subsp. vesca]
c30592.graph_c0	1455	1645	1214	1154	1367	226.426	0.165637	0	PREDICTED: folylpolyglutamate synthase-like [Fragaria vesca subsp. vesca]
c32296.graph_c0	1507	1969	1376	1837	1672.25	277.053	0.165677	7.7365e-155	PREDICTED: eukaryotic translation initiation factor 3 subunit G-like isoform 2 [Fragaria vesca subsp. vesca]
c37935.graph_c1	6865	6830	5019	5253	5991.75	992.845	0.165702	1.19214e-136	PREDICTED: uncharacterized protein LOC101304608 [Fragaria vesca subsp. vesca]
c16938.graph_c0	1779	1696	2366	1746	1896.75	314.689	0.165909	0	PREDICTED: uncharacterized protein LOC101292085 [Fragaria vesca subsp. vesca]
c27922.graph_c0	2157	2052	1649	1524	1845.5	306.403	0.166027	0	PREDICTED: probable serine/threonine-protein kinase DDB_G0291350-like isoform 1 [Fragaria vesca subsp. vesca]
c36492.graph_c0	939	908	1278	980	1026.25	170.404	0.166045	3.14485e-148	PREDICTED: uncharacterized protein LOC101313816 [Fragaria vesca subsp. vesca]
c34195.graph_c0	3189	2737	4003	3055	3246	539.092	0.166079	0	PREDICTED: probable 1-deoxy-D-xylulose-5-phosphate synthase 2, chloroplastic-like [Fragaria vesca subsp. vesca]
c9281.graph_c0	2770	3316	3271	2288	2911.25	483.61	0.166118	0	PREDICTED: aminopeptidase N-like [Fragaria vesca subsp. vesca]
c20609.graph_c0	528	450	661	615	563.5	93.6323	0.166162	0	PREDICTED: serine/threonine protein phosphatase 2A 59 kDa regulatory subunit B&apos; eta isoform-like [Fragaria vesca subsp. vesca]
c39198.graph_c0	739	693	931	646	752.25	125.069	0.16626	0	PREDICTED: probable indole-3-acetic acid-amido synthetase GH3.5-like [Fragaria vesca subsp. vesca]
c38393.graph_c0	4577	5782	4682	6428	5367.25	892.799	0.166342	0	PREDICTED: F-box protein SKIP17-like [Fragaria vesca subsp. vesca]
c37674.graph_c0	642	652	887	835	754	125.43	0.166353	0	PREDICTED: uncharacterized protein LOC101304814 [Fragaria vesca subsp. vesca]
c37437.graph_c0	1344	1347	1856	1400	1486.75	247.507	0.166475	1.27762e-66	hypothetical protein PRUPE_ppa005143mg [Prunus persica]
c36127.graph_c0	902	844	1095	1207	1012	168.561	0.166562	0	PREDICTED: calcium uptake protein 1, mitochondrial-like [Fragaria vesca subsp. vesca]
c20703.graph_c0	1521	1399	2026	1794	1685	280.983	0.166755	0	PREDICTED: 3-hydroxybutyryl-CoA dehydrogenase-like [Fragaria vesca subsp. vesca]
c30638.graph_c0	3513	4056	2856	4199	3656	609.726	0.166774	9.58304e-55	PREDICTED: uncharacterized protein LOC101313424 [Fragaria vesca subsp. vesca]
c35235.graph_c0	785	595	817	901	774.5	129.279	0.166919	0	PREDICTED: probable exocyst complex component 6-like [Fragaria vesca subsp. vesca]
c14973.graph_c0	748	968	1030	752	874.5	145.981	0.16693	0	PREDICTED: haloalkane dehalogenase-like [Fragaria vesca subsp. vesca]
c33099.graph_c0	3028	2567	2061	2294	2487.5	415.454	0.167017	0	PREDICTED: uncharacterized protein LOC101293443 [Fragaria vesca subsp. vesca]
c37227.graph_c0	1660	1742	1176	1687	1566.25	262.395	0.16753	0	PREDICTED: glutamate receptor 2.8-like [Malus domestica]
c14742.graph_c0	622	683	452	578	583.75	97.8174	0.167567	9.56321e-137	PREDICTED: vesicle-associated protein 1-3-like [Fragaria vesca subsp. vesca]
c33807.graph_c0	1136	850	1293	1149	1107	185.517	0.167586	1.01922e-89	PREDICTED: uncharacterized protein LOC101299394 [Fragaria vesca subsp. vesca]
c30687.graph_c1	1517	1284	1069	1092	1240.5	208.014	0.167685	1.48199e-98	PREDICTED: metal tolerance protein 1-like [Fragaria vesca subsp. vesca]
c33885.graph_c0	40480	29503	30977	28777	32434.2	5441.37	0.167766	0	PREDICTED: probable aquaporin PIP-type 7a-like [Fragaria vesca subsp. vesca]
c31887.graph_c0	1537	1425	2068	1790	1705	286.134	0.167821	0	PREDICTED: probable UDP-N-acetylglucosamine--peptide N-acetylglucosaminyltransferase SEC-like [Fragaria vesca subsp. vesca]
c35728.graph_c0	686	751	740	985	790.5	132.742	0.167921	0	PREDICTED: proline-rich receptor-like protein kinase PERK8-like [Fragaria vesca subsp. vesca]
c35359.graph_c0	593	672	872	682	704.75	118.393	0.167993	2.9468e-117	PREDICTED: uncharacterized protein LOC101303017 [Fragaria vesca subsp. vesca]
c36386.graph_c0	743	696	911	616	741.5	124.57	0.167997	3.20224e-153	PREDICTED: probable S-adenosylmethionine-dependent methyltransferase At5g37990-like [Fragaria vesca subsp. vesca]
c38702.graph_c0	804	1018	685	919	856.5	143.941	0.168057	1.76298e-117	PREDICTED: soluble inorganic pyrophosphatase-like [Fragaria vesca subsp. vesca]
c9274.graph_c0	1084	1185	794	1144	1051.75	176.768	0.16807	7.01622e-61	PREDICTED: small ubiquitin-related modifier 2-like [Fragaria vesca subsp. vesca]
c36246.graph_c2	542	688	555	460	561.25	94.3871	0.168173	2.61178e-153	PREDICTED: uncharacterized protein LOC101295056 [Fragaria vesca subsp. vesca]
c20297.graph_c0	731	773	961	1038	875.75	147.312	0.168213	0	PREDICTED: probable inactive receptor kinase At1g27190-like [Fragaria vesca subsp. vesca]
c37313.graph_c0	2982	2596	2085	2174	2459.25	413.682	0.168215	5.36251e-53	PREDICTED: uncharacterized protein LOC101291597 [Fragaria vesca subsp. vesca]
c36346.graph_c0	721	902	811	1066	875	147.221	0.168252	0	PREDICTED: synaptotagmin-5-like [Fragaria vesca subsp. vesca]
c36486.graph_c0	4405	4415	3002	4157	3994.75	672.506	0.168347	3.96381e-143	PREDICTED: putative transcription elongation factor SPT5 homolog 1 [Pyrus x bretschneideri]
c35414.graph_c0	1114	1323	1367	1673	1369.25	230.623	0.16843	5.38755e-59	PREDICTED: protein MODIFIER OF SNC1 11-like isoform X1 [Pyrus x bretschneideri]
c30609.graph_c0	1883	1259	1731	1810	1670.75	281.43	0.168445	0	PREDICTED: zinc finger CCCH domain-containing protein ZFN-like [Fragaria vesca subsp. vesca]
c37305.graph_c2	700	671	963	785	779.75	131.396	0.16851	2.6729e-175	gag-pol polyprotein [Rosa rugosa]
c15148.graph_c0	1261	1322	897	1078	1139.5	192.056	0.168544	0	PREDICTED: eukaryotic initiation factor 4A-2 [Prunus mume]
c38000.graph_c0	1286	1369	908	1245	1202	202.674	0.168614	0	PREDICTED: probable inactive receptor kinase At5g10020-like [Fragaria vesca subsp. vesca]
c32814.graph_c0	1195	864	1125	872	1014	171.022	0.168661	0	PREDICTED: uncharacterized protein LOC101293190 [Fragaria vesca subsp. vesca]
c36753.graph_c0	2187	2040	2951	2603	2445.25	412.952	0.168879	0	PREDICTED: polyphosphoinositide phosphatase-like [Fragaria vesca subsp. vesca]
c37505.graph_c1	493	509	704	604	577.5	97.5312	0.168885	3.77433e-84	PREDICTED: uncharacterized protein LOC101303735 [Fragaria vesca subsp. vesca]
c24312.graph_c0	1227	962	851	1179	1054.75	178.162	0.168914	0	PREDICTED: LOW QUALITY PROTEIN: probable sugar phosphate/phosphate translocator At1g12500 [Malus domestica]
c28197.graph_c0	1438	1170	1019	1024	1162.75	196.41	0.168919	0	PREDICTED: ferrochelatase-2, chloroplastic-like [Fragaria vesca subsp. vesca]
c21179.graph_c0	863	904	1234	1098	1024.75	173.104	0.168923	0	PREDICTED: chaperone protein DnaJ-like [Fragaria vesca subsp. vesca]
c25317.graph_c0	1595	1083	1467	1247	1348	227.74	0.168946	0	PREDICTED: protein WEAK CHLOROPLAST MOVEMENT UNDER BLUE LIGHT 1-like [Fragaria vesca subsp. vesca]
c35469.graph_c0	885	1042	682	905	878.5	148.424	0.168952	2.05648e-136	PREDICTED: 50S ribosomal protein L22, chloroplastic-like [Fragaria vesca subsp. vesca]
c11083.graph_c0	521	620	785	656	645.5	109.119	0.169046	6.1257e-159	PREDICTED: protein-L-isoaspartate O-methyltransferase-like isoform 1 [Fragaria vesca subsp. vesca]
c25778.graph_c0	2146	2051	1652	1499	1837	310.776	0.169176	8.41277e-149	PREDICTED: ATP-dependent Clp protease proteolytic subunit-related protein 4, chloroplastic [Prunus mume]
c36293.graph_c0	769	668	507	623	641.75	108.614	0.169246	0	PREDICTED: LOW QUALITY PROTEIN: uncharacterized protein LOC103327441 [Prunus mume]
c34133.graph_c0	1096	1115	753	1061	1006.25	170.308	0.16925	0	PREDICTED: uncharacterized protein LOC101302699 [Fragaria vesca subsp. vesca]
c26127.graph_c0	6509	6647	4513	6514	6045.75	1023.83	0.169347	0	PREDICTED: pyruvate kinase, cytosolic isozyme-like [Fragaria vesca subsp. vesca]
c20668.graph_c0	998	1088	1443	1099	1157	195.961	0.16937	0	PREDICTED: F-box/LRR-repeat protein At3g48880-like [Fragaria vesca subsp. vesca]
c35394.graph_c2	5748	4976	3979	4215	4729.5	801.263	0.169418	2.66752e-72	PREDICTED: V-type proton ATPase 16 kDa proteolipid subunit-like [Fragaria vesca subsp. vesca]
c20453.graph_c0	731	838	1050	764	845.75	143.328	0.169469	9.20135e-146	PREDICTED: vesicle-associated protein 4-2-like [Fragaria vesca subsp. vesca]
c23719.graph_c0	779	996	703	982	865	146.617	0.1695	0	hypothetical protein F383_31148 [Gossypium arboreum]
c33343.graph_c1	1095	902	1363	1103	1115.75	189.222	0.169592	0	putative isomerase [Morus notabilis]
c36962.graph_c0	535	607	614	789	636.25	107.912	0.169606	0	PREDICTED: uncharacterized protein LOC101311365 [Fragaria vesca subsp. vesca]
c35394.graph_c1	4458	4786	5533	3648	4606.25	781.323	0.169622	0	PREDICTED: 4-hydroxyphenylpyruvate dioxygenase-like [Malus domestica]
c27713.graph_c0	1062	733	1082	921	949.5	161.139	0.169709	2.01004e-168	PREDICTED: beta-carotene 3-hydroxylase, chloroplastic-like [Fragaria vesca subsp. vesca]
c27048.graph_c0	5191	4674	3675	3756	4324	734.396	0.169842	0	PREDICTED: pectinesterase/pectinesterase inhibitor PPE8B-like [Fragaria vesca subsp. vesca]
c39057.graph_c0	670	858	654	914	774	131.494	0.169889	1.47518e-139	PREDICTED: heterogeneous nuclear ribonucleoprotein 1-like [Malus domestica]
c28102.graph_c0	922	1085	726	1040	943.25	160.315	0.16996	1.78326e-136	PREDICTED: mitochondrial inner membrane protease subunit 1-like [Fragaria vesca subsp. vesca]
c21410.graph_c0	1345	1251	1778	1693	1516.75	257.835	0.169992	0	PREDICTED: protein MODIFIER OF SNC1 1-like [Fragaria vesca subsp. vesca]
c30489.graph_c0	3438	3137	2356	2614	2886.25	490.778	0.17004	0	hypothetical protein PRUPE_ppa021744mg [Prunus persica]
c20777.graph_c0	1475	1315	1738	1934	1615.5	274.766	0.170081	0	PREDICTED: uncharacterized protein LOC101294682 [Fragaria vesca subsp. vesca]
c19027.graph_c0	415	487	620	558	520	88.6153	0.170414	2.59694e-145	PREDICTED: F-box protein At5g07610-like [Fragaria vesca subsp. vesca]
c35776.graph_c1	755	594	521	727	649.25	110.648	0.170424	0	PREDICTED: beta-1,3-galactosyltransferase 7-like [Fragaria vesca subsp. vesca]
c37843.graph_c0	631	531	575	777	628.5	107.125	0.170445	5.01697e-80	PREDICTED: uncharacterized transporter YBR287W-like isoform X1 [Populus euphratica]
c33285.graph_c0	1749	1219	1841	1671	1620	276.215	0.170503	0	PREDICTED: allantoate deiminase, chloroplastic-like [Fragaria vesca subsp. vesca]
c25084.graph_c0	773	619	902	910	801	136.614	0.170554	0	PREDICTED: uncharacterized protein LOC101305569 [Fragaria vesca subsp. vesca]
c9820.graph_c0	652	843	564	739	699.5	119.4	0.170693	0	PREDICTED: uncharacterized protein LOC101299224 [Fragaria vesca subsp. vesca]
c38579.graph_c0	3457	3539	4601	4800	4099.25	699.802	0.170715	0	PREDICTED: polyadenylate-binding protein RBP45-like isoform 2 [Fragaria vesca subsp. vesca]
c35745.graph_c0	589	601	794	808	698	119.172	0.170734	2.42913e-143	PREDICTED: uncharacterized protein LOC101299927 [Fragaria vesca subsp. vesca]
c37573.graph_c0	1802	1725	2468	2213	2052	350.431	0.170775	0	PREDICTED: phosphatidylinositide phosphatase SAC1-like [Fragaria vesca subsp. vesca]
c32334.graph_c0	910	868	628	944	837.5	143.084	0.170846	0	PREDICTED: receptor-like protein kinase At3g21340-like [Fragaria vesca subsp. vesca]
c38377.graph_c0	697	586	591	454	582	99.5088	0.170977	0	hypothetical protein PRUPE_ppa021798mg [Prunus persica]
c37928.graph_c1	1295	1096	951	1406	1187	202.979	0.171002	0	PREDICTED: uncharacterized protein LOC101294123 [Fragaria vesca subsp. vesca]
c9303.graph_c0	488	468	644	643	560.75	95.9006	0.171022	0	hypothetical protein PRUPE_ppa002852mg [Prunus persica]
c36861.graph_c0	750	576	811	876	753.25	128.881	0.1711	7.72548e-161	PREDICTED: auxilin-related protein 1-like [Fragaria vesca subsp. vesca]
c37112.graph_c0	1462	1532	2115	1751	1715	293.708	0.171259	7.83654e-96	PREDICTED: transcription factor GTE4-like isoform 1 [Fragaria vesca subsp. vesca]
c38561.graph_c0	1923	2427	2302	1650	2075.5	355.509	0.171289	5.32981e-106	PREDICTED: glycine cleavage system H protein, mitochondrial-like isoform 1 [Fragaria vesca subsp. vesca]
c9286.graph_c0	753	935	663	954	826.25	141.613	0.171392	0	PREDICTED: ATP-dependent zinc metalloprotease FtsH-like [Fragaria vesca subsp. vesca]
c22270.graph_c0	737	734	1041	869	845.25	144.887	0.171413	0	PREDICTED: uncharacterized protein LOC101306834 [Fragaria vesca subsp. vesca]
c8647.graph_c0	567	790	627	809	698.25	119.703	0.171434	0	hypothetical protein PRUPE_ppa001105mg [Prunus persica]
c26333.graph_c0	3219	2369	2602	3421	2902.75	497.975	0.171553	0	PREDICTED: UDP-glucuronic acid decarboxylase 1-like [Fragaria vesca subsp. vesca]
c11606.graph_c0	901	668	621	809	749.75	128.643	0.171581	0	PREDICTED: probable beta-1,4-xylosyltransferase IRX10L-like [Fragaria vesca subsp. vesca]
c37281.graph_c1	2341	2299	3250	2934	2706	464.325	0.171591	0	PREDICTED: E3 ubiquitin-protein ligase RKP-like [Fragaria vesca subsp. vesca]
c9123.graph_c0	1281	1343	1801	1727	1538	263.922	0.171601	0	PREDICTED: squalene synthase-like [Fragaria vesca subsp. vesca]
c38481.graph_c0	7189	7274	9913	9582	8489.5	1459.3	0.171894	0	PREDICTED: monodehydroascorbate reductase-like [Fragaria vesca subsp. vesca]
c37633.graph_c0	15895	22517	23913	19787	20528	3532.14	0.172065	1.8415e-81	PREDICTED: ruBisCO large subunit-binding protein subunit beta, chloroplastic-like [Fragaria vesca subsp. vesca]
c38655.graph_c0	1288	1038	1485	1065	1219	209.757	0.172073	4.21377e-63	PREDICTED: uncharacterized protein LOC101294593 [Fragaria vesca subsp. vesca]
c38899.graph_c0	751	631	957	811	787.5	135.532	0.172104	1.1276e-151	PREDICTED: vesicle-associated membrane protein 714-like [Fragaria vesca subsp. vesca]
c9728.graph_c0	599	711	557	469	584	100.512	0.17211	7.58805e-66	PREDICTED: sec-independent protein translocase protein TATA, chloroplastic-like [Fragaria vesca subsp. vesca]
c32175.graph_c0	1609	1355	1133	1138	1308.75	225.339	0.172179	2.48649e-126	PREDICTED: zinc finger CCCH domain-containing protein 3-like [Fragaria vesca subsp. vesca]
c37295.graph_c2	4375	3546	5286	5080	4571.75	787.262	0.172201	0	PREDICTED: protein NSP-INTERACTING KINASE 3-like [Fragaria vesca subsp. vesca]
c37801.graph_c0	902	896	641	696	783.75	134.982	0.172226	0	PREDICTED: putative disease resistance protein RGA4-like [Fragaria vesca subsp. vesca]
c9913.graph_c0	838	546	746	761	722.75	124.535	0.172307	5.97134e-177	PREDICTED: protein XAP5 CIRCADIAN TIMEKEEPER-like [Fragaria vesca subsp. vesca]
c37144.graph_c0	1224	1260	837	1145	1116.5	192.424	0.172346	0	PREDICTED: uncharacterized protein LOC101309959 [Fragaria vesca subsp. vesca]
c20844.graph_c0	1137	1157	827	875	999	172.209	0.172382	0	PREDICTED: ferredoxin--NADP reductase, root isozyme, chloroplastic-like [Fragaria vesca subsp. vesca]
c36536.graph_c0	2566	2167	1707	1965	2101.25	362.543	0.172537	5.96575e-145	PREDICTED: uncharacterized protein LOC103332654 [Prunus mume]
c33822.graph_c0	613	565	410	485	518.25	89.418	0.172538	0	PREDICTED: uncharacterized protein LOC101297890 [Fragaria vesca subsp. vesca]
c21265.graph_c0	1127	1046	1409	956	1134.5	195.875	0.172653	2.91313e-78	PREDICTED: uncharacterized protein YraH-like [Fragaria vesca subsp. vesca]
c9062.graph_c0	4304	4199	5738	5753	4998.5	863.647	0.172781	0	PREDICTED: GDP-L-galactose phosphorylase 1-like [Fragaria vesca subsp. vesca]
c35452.graph_c0	1396	1727	1128	1499	1437.5	248.398	0.172799	0	PREDICTED: 3-hydroxyisobutyryl-CoA hydrolase-like protein 3, mitochondrial-like isoform 1 [Fragaria vesca subsp. vesca]
c37433.graph_c0	775	588	534	577	618.5	106.903	0.172843	1.49395e-84	PREDICTED: 8-amino-7-oxononanoate synthase-like [Fragaria vesca subsp. vesca]
c25947.graph_c0	2050	2100	2788	1944	2220.5	383.883	0.172881	0	PREDICTED: inner membrane protein PPF-1, chloroplastic-like [Fragaria vesca subsp. vesca]
c15078.graph_c0	995	1245	845	1196	1070.25	185.068	0.172921	0	PREDICTED: uncharacterized protein LOC101293226 [Fragaria vesca subsp. vesca]
c14983.graph_c0	1026	965	675	953	904.75	156.466	0.172938	0	PREDICTED: activator of 90 kDa heat shock protein ATPase homolog 1-like [Fragaria vesca subsp. vesca]
c37310.graph_c1	890	1046	694	1002	908	157.056	0.172969	0	PREDICTED: glutamate--tRNA ligase, cytoplasmic-like [Fragaria vesca subsp. vesca]
c37524.graph_c0	763	855	555	763	734	126.97	0.172983	2.23116e-97	PREDICTED: receptor-like protein kinase THESEUS 1-like [Fragaria vesca subsp. vesca]
c31921.graph_c0	643	677	875	905	775	134.075	0.172999	0	PREDICTED: coiled-coil domain-containing protein 130-like [Fragaria vesca subsp. vesca]
c30008.graph_c0	1623	1058	1427	1328	1359	235.147	0.173029	0	PREDICTED: sphingolipid delta(4)-desaturase DES1 [Prunus mume]
c37965.graph_c0	787	806	671	543	701.75	121.495	0.173131	0	PREDICTED: ribulose-1,5 bisphosphate carboxylase/oxygenase large subunit N-methyltransferase, chloroplastic-like [Fragaria vesca subsp. vesca]
c30526.graph_c0	1229	1079	844	900	1013	175.444	0.173193	0	PREDICTED: root phototropism protein 3-like [Fragaria vesca subsp. vesca]
c35366.graph_c0	1508	1633	1567	2155	1715.75	297.251	0.173249	4.8061e-171	PREDICTED: uncharacterized urease accessory protein ureG-like [Fragaria vesca subsp. vesca]
c39007.graph_c0	731	803	522	703	689.75	119.503	0.173255	2.57712e-139	PREDICTED: uncharacterized protein LOC101294477 [Fragaria vesca subsp. vesca]
c38025.graph_c0	754	861	984	1129	932	161.491	0.173274	0	PREDICTED: DNA-directed RNA polymerase III subunit RPC2-like [Fragaria vesca subsp. vesca]
c36203.graph_c0	1564	1289	1666	1970	1622.25	281.243	0.173366	0	PREDICTED: uncharacterized protein LOC103342183 isoform X1 [Prunus mume]
c29279.graph_c0	575	600	765	816	689	119.474	0.173402	0	PREDICTED: exportin-2-like [Fragaria vesca subsp. vesca]
c10063.graph_c0	1152	1355	1457	976	1235	214.207	0.173447	0	PREDICTED: galactokinase-like [Fragaria vesca subsp. vesca]
c28141.graph_c0	1354	1278	1718	1823	1543.25	267.688	0.173457	0	PREDICTED: putative zinc transporter At3g08650-like [Fragaria vesca subsp. vesca]
c37001.graph_c0	1288	1624	1097	1541	1387.5	240.683	0.173465	0	PREDICTED: ubiquitin carboxyl-terminal hydrolase 14-like [Fragaria vesca subsp. vesca]
c33043.graph_c0	498	552	604	396	512.5	88.9101	0.173483	2.76827e-57	PREDICTED: uncharacterized protein LOC101304870 [Fragaria vesca subsp. vesca]
c36336.graph_c0	809	753	548	626	684	118.668	0.173491	0	PREDICTED: F-box/kelch-repeat protein SKIP6-like [Fragaria vesca subsp. vesca]
c36244.graph_c0	3297	3200	4580	3534	3652.75	633.886	0.173537	0	PREDICTED: apoptosis-inducing factor homolog B-like [Fragaria vesca subsp. vesca]
c8685.graph_c0	493	542	679	711	606.25	105.228	0.173572	0	PREDICTED: protein transport protein SEC23-like [Fragaria vesca subsp. vesca]
c13052.graph_c0	829	860	568	763	755	131.065	0.173596	1.39953e-116	PREDICTED: vesicle transport v-SNARE 13-like [Fragaria vesca subsp. vesca]
c32019.graph_c2	1834	1794	1218	1675	1630.25	283.008	0.173598	0	PREDICTED: ATPase family AAA domain-containing protein 3-like [Fragaria vesca subsp. vesca]
c38100.graph_c1	2504	2683	2183	3284	2663.5	462.501	0.173644	0	auxin efflux carrier [Rosa canina]
c28706.graph_c0	963	633	914	888	849.5	147.645	0.173802	0	PREDICTED: potassium transporter 2-like [Fragaria vesca subsp. vesca]
c37903.graph_c0	3660	3049	2388	2917	3003.5	522.617	0.174003	4.97751e-154	PREDICTED: putative RNA-binding protein Luc7-like 1-like [Fragaria vesca subsp. vesca]
[truncated: 1,630 more rows]
